# Supplementary material for: A comprehensive survey of bat sarbecoviruses across China in relation to the origins of SARS-CoV and SARS-CoV-2
Source: Natl Sci Rev. 2022 Oct 11;10(6):nwac213. doi: 10.1093/nsr/nwac213 (PMC10325003; doi:10.1093/nsr/nwac213)
Supplement: nwac213_Supplemental_Files [file nwac213_supplemental_files.zip]

Archive with 4 entries (4 files):
- Supplemental-figure legends.docx
- Supplementary_Fig._1.pdf
- Supplementary_Fig._2.pdf
- Supplemental_Tables_20220817.xlsx
