# Supplementary material for: A comprehensive survey of bat sarbecoviruses across China in relation to the origins of SARS-CoV and SARS-CoV-2
Source: Natl Sci Rev. 2022 Oct 11;10(6):nwac213. doi: 10.1093/nsr/nwac213 (PMC10325003; doi:10.1093/nsr/nwac213)
Supplement: nwac213_Supplemental_Files [file nwac213_supplemental_files.zip › Supplemental_Tables_20220817.xlsx]

## Sheet: Table S1
Table S1. Data Source of Bat Sarbecovirus
In MCC tree	Accession Number of Genbank/GISAID/ National Genomics Data Center of China	Loaction	Species	Collection Date	Reference PMID	Complete CDS	Strain
	AB889995	Japan	Rhinolophus pusillus	2013	NA		Is39
	AB889996	Japan	Rhinolophus pusillus	2013	NA		Is58
In	AB889997	Japan	Rhinolophus pusillus	2013	NA		Is63
In	AB889998	Japan	Rhinolophus pusillus	2013	NA		Is66
In	AB889999	Japan	Rhinolophus pusillus	2013	NA		Is68
	AB890000	Japan	Rhinolophus pusillus	2013	NA		Og44
In	DQ022305	China-HK	Rhinolophus sinicus	2005	16169905	Yes	HKU3-1
	DQ071613	China-GX	Rhinolophus pearsonii	2004	16195424		Rp1
	DQ071614	China-GX	Rhinolophus pearsonii	2004	16195424		Rp2
In	DQ071615	China-GX	Rhinolophus pearsonii	2004	16195424	Yes	Rp3
In	DQ084199	China-HK	Rhinolophus sinicus	2005	16169905	Yes	HKU3-2
	DQ084200	China-HK	Rhinolophus sinicus	2005	16169905	Yes	HKU3-3
In	DQ412042	China-HB	Rhinolophus ferrumequinum	2004	16195424	Yes	Rf1
In	DQ412043	China-HB	Rhinolophus macrotis	2004	16195424	Yes	Rm1
	DQ648795	China-SD	Rhinolophus sinicus	2005	16840328		A1018/2005
In	DQ648856	China-HB	Rhinolophus ferrumequinum	2004	16840328	Yes	273/2005
In	DQ648857	China-HB	Rhinolophus macrotis	2004	16840328	Yes	279/2005
	EPI_ISL_412976	China-YN	Rhinolophus malayanus	2019	32416074	Yes	RmYN01
In	EPI_ISL_412977	China-YN	Rhinolophus malayanus	2019	32416074	Yes	RmYN02
In	EPI_ISL_852604	Cambodia	Rhinolophus shameli	2010	bioRxiv	Yes	RShSTT182
	EPI_ISL_852605	Cambodia	Rhinolophus shameli	2010	bioRxiv	Yes	RShSTT200
	EPI_ISL_1699443	China-YN	Rhinolophus sinicus	2019	bioRxiv	Yes	RsYN03
In	EPI_ISL_1699444	China-YN	Rhinolophus stheno	2020	bioRxiv	Yes	RsYN04
In	EPI_ISL_1699445	China-YN	Rhinolophus malayanus	2020	bioRxiv	Yes	RmYN05
In	EPI_ISL_1699446	China-YN	Rhinolophus pusillus	2020	bioRxiv	Yes	RpYN06
In	EPI_ISL_1699447	China-YN	Rhinolophus malayanus	2020	bioRxiv	Yes	RmYN07
	EPI_ISL_1699448	China-YN	Rhinolophus malayanus	2020	bioRxiv	Yes	RmYN08
In	EPI_ISL_1699449	China-YN	Rhinolophus stheno	2020	bioRxiv	Yes	RsYN09
In	FJ588686	China-GZ	Rhinolophus sinicus	2006	20016037	Yes	Rs672
	GQ153539	China-HK	Rhinolophus sinicus	2005	20071579	Yes	HKU3-4
	GQ153540	China-HK	Rhinolophus sinicus	2005	20071579	Yes	HKU3-5
In	GQ153541	China-HK	Rhinolophus sinicus	2005	20071579	Yes	HKU3-6
In	GQ153542	China-GD	Rhinolophus sinicus	2006	20071579	Yes	HKU3-7
	GQ153543	China-GD	Rhinolophus sinicus	2006	20071579	Yes	HKU3-8
In	GQ153544	China-HK	Rhinolophus sinicus	2006	20071579	Yes	HKU3-9
	GQ153545	China-HK	Rhinolophus sinicus	2006	20071579	Yes	HKU3-10
	GQ153546	China-HK	Rhinolophus sinicus	2007	20071579	Yes	HKU3-11
In	GQ153547	China-HK	Rhinolophus sinicus	2007	20071579	Yes	HKU3-12
	GQ153548	China-HK	Rhinolophus sinicus	2007	20071579	Yes	HKU3-13
In	GQ404795	Slovenia	Rhinolophus hipposideros	2008	20217155		SLO1A0066/SVN
	GQ404796	Slovenia	Rhinolophus hipposideros	2008	20217155		SLO1A0050/SVN
	GQ404797	Slovenia	Rhinolophus hipposideros	2008	20217155		SLO1A0082/SVN
In	GU190215	Bulgaria	Rhinolophus blasii	2008	20686038	Yes	BM48-31
	GU190217	Bulgaria	Rhinolophus blasii	2008	20686038		BB98-16
	GU190221	Bulgaria	Rhinolophus euryale	2008	20686038		BR98-19
	GU190223	Bulgaria	Rhinolophus euryale	2008	20686038		BM98-13
	GU190224	Bulgaria	Rhinolophus euryale	2008	20686038		BM48-12
	GU190226	Bulgaria	Rhinolophus euryale	2008	20686038		BB98-43
	GU190230	Bulgaria	Rhinolophus ferrumequinum	2008	20686038		BM48-35
In	GU190231	Bulgaria	Rhinolophus ferrumequinum	2008	20686038		BNM98-29
In	JQ649535	Rwanda	Rhinolophus clivosus	2008	NA		Rwanda/441
	JQ649536	Rwanda	Rhinolophus clivosus	2008	NA		Rwanda/445
In	JX993987	China-SN	Rhinolophus pusillus	2011	23739658	Yes	Rp/Shaanxi2011
In	JX993988	China-YN	Chaerephon plicatus	2010	23739658	Yes	Cp/Yunnan2011
In	KC633198	Italy	Rhinolophus ferrumequinum	2009	NA		It1/ITA/2009
	KC633199	Italy	Rhinolophus ferrumequinum	2009	NA		It17/ITA/2009
In	KC633200	Italy	Rhinolophus ferrumequinum	2009	NA		It2/ITA/2009
In	KC633201	Bulgaria	Rhinolophus blasii	2008	NA		BB98-22
In	KC633202	Bulgaria	Rhinolophus euryale	2009	NA		BB99-04
	KC633203	Bulgaria	Rhinolophus euryale	2008	NA		BB98-98
In	KC633204	Bulgaria	Rhinolophus euryale	2008	NA		BB98-92
In	KC633205	Italy	Rhinolophus ferrumequinum	2009	NA		It13/ITA/2009
	KC633206	Italy	Rhinolophus ferrumequinum	2009	NA		It15/ITA/2009
	KC633207	France	Rhinolophus ferrumequinum	2011	NA		FR0711-B3
In	KC633208	France	Rhinolophus ferrumequinum	2011	NA		FR0711-B11
In	KC881005	China-YN	Rhinolophus sinicus	2011	24172901	Yes	RsSHC014
	KC881006	China-YN	Rhinolophus sinicus	2012	24172901	Yes	Rs3367
	KF294420	China-ZJ	Rhinolophus pusillus	2012	28384506		Longquan-82
In	KF294421	China-ZJ	Rhinolophus sinicus	2012	28384506		Longquan-89
	KF294422	China-ZJ	Rhinolophus pusillus	2012	28384506		Longquan-94
	KF294423	China-ZJ	Rhinolophus pusillus	2012	28384506		Longquan-96
	KF294424	China-ZJ	Rhinolophus pusillus	2012	28384506		Longquan-100
In	KF294425	China-ZJ	Rhinolophus thomasi	2012	28384506		Longquan-103
	KF294426	China-ZJ	Rhinolophus pusillus	2012	28384506		Longquan-105
	KF294427	China-ZJ	Rhinolophus pusillus	2012	28384506		Longquan-106
	KF294428	China-ZJ	Rhinolophus pusillus	2012	28384506		Longquan-110
	KF294429	China-ZJ	Rhinolophus pusillus	2012	28384506		Longquan-112
	KF294430	China-ZJ	Rhinolophus pusillus	2012	28384506		Longquan-114
In	KF294431	China-ZJ	Rhinolophus pusillus	2012	28384506		Longquan-119
	KF294432	China-ZJ	Rhinolophus sinicus	2012	28384506		Longquan-126
In	KF294433	China-ZJ	Rhinolophus sinicus	2012	28384506		Longquan-127
	KF294434	China-ZJ	Rhinolophus pusillus	2012	28384506		Longquan-129
	KF294435	China-ZJ	Rhinolophus pusillus	2012	28384506		Longquan-131
	KF294436	China-ZJ	Rhinolophus pusillus	2012	28384506		Longquan-132
In	KF294437	China-ZJ	Rhinolophus pusillus	2012	28384506		Longquan-138
	KF294438	China-ZJ	Rhinolophus pusillus	2012	28384506		Longquan-142
	KF294439	China-GZ	Rhinolophus sinicus	2012	28384506		Anlong-29
In	KF294440	China-GZ	Rhinolophus sinicus	2012	28384506		Anlong-97
In	KF294441	China-GZ	Rhinolophus sinicus	2012	28384506		Anlong-300
In	KF294442	China-ZJ	Rhinolophus pusillus	2012	28384506		Longquan-4
In	KF294443	China-ZJ	Rhinolophus pearsonii	2012	28384506		Longquan-7
	KF294444	China-ZJ	Rhinolophus pusillus	2012	28384506		Longquan-17
	KF294445	China-ZJ	Rhinolophus pusillus	2012	28384506		Longquan-20
	KF294446	China-ZJ	Rhinolophus pusillus	2012	28384506		Longquan-32
	KF294447	China-ZJ	Rhinolophus pusillus	2012	28384506		Longquan-33
	KF294448	China-ZJ	Rhinolophus pusillus	2012	28384506		Longquan-34
	KF294449	China-ZJ	Rhinolophus pusillus	2012	28384506		Longquan-36
	KF294450	China-ZJ	Rhinolophus pusillus	2012	28384506		Longquan-39
	KF294451	China-ZJ	Rhinolophus pusillus	2012	28384506		Longquan-45
	KF294452	China-ZJ	Rhinolophus pusillus	2012	28384506		Longquan-51
	KF294453	China-ZJ	Rhinolophus pusillus	2012	28384506		Longquan-76
In	KF294454	China-ZJ	Rhinolophus pusillus	2012	28384506		Longquan-79
In	KF294455	China-GZ	Rhinolophus rex	2012	28384506		Anlong-111
In	KF294456	China-HA	Rhinolophus ferrumequinum	2012	28384506		Jiyuan-331
In	KF294457	China-ZJ	Rhinolophus pusillus	2012	28384506	Yes	Longquan-140
In	KF367457	China-YN	Rhinolophus sinicus	2012	24172901	Yes	WIV1
	KF500952	Italy	Rhinolophus hipposideros	2012	24184965		Italy/187632-2/2012
In	KF500953	Italy	Rhinolophus hipposideros	2011	24184965		Italy/196814/2011
In	KF500954	Italy	Rhinolophus hipposideros	2012	24184965		Italy/243585/2012
In	KF569973	China-YN	Rhinolophus affinis	2011	24719429		LYRa3
	KF569996	China-YN	Rhinolophus affinis	2011	24719429	Yes	LYRa11
In	KJ473811	China-JL	Rhinolophus ferrumequinum	2012	26433221	Yes	JL2012
In	KJ473812	China-HE	Rhinolophus ferrumequinum	2013	26433221	Yes	HeB2013
In	KJ473813	China-SX	Rhinolophus ferrumequinum	2013	26433221	Yes	SX2013
In	KJ473814	China-HB	Rhinolophus sinicus	2013	26433221	Yes	Rs-HuB2013
In	KJ473815	China-GX	Rhinolophus sinicus	2013	26433221	Yes	GX2013
In	KJ473816	China-YN	Rhinolophus sinicus	2013	26433221	Yes	YN2013
In	KJ473818	China-HB	Rhinolophus ferrumequinum	2013	26433221		Rf-HuB2013
In	KJ473819	China-HB	Myotis daubentonii	2013	26433221		Md-HuB2013
	KJ652335	Hungary	Rhinolophus euryale	2013	25514120		BtCoV/E63/HUN/2013
In	KP886808	China-YN	Rhinolophus ferrumequinum	2013	26269185	Yes	YNLF_31C
	KP886809	China-YN	Rhinolophus ferrumequinum	2013	26269185	Yes	YNLF_34C
In	KT381914	China-TW	Rhinolophus pusillus	2013	27178103		CYCU-R9/TW/2013
In	KT444582	China	Rhinolophus sinicus	2013	26719272	Yes	WIV16
In	KU182963	China-YN	Rhinolophus sinicus	2012	26847648		MLHJC35
In	KU182964	China-JL	Rhinolophus ferrumequinum	2013	26847648	Yes	JTMC15
In	KU973686	China-YN	Rhinolophus pusillus	2012	28352124		F21
	KU973687	China-YN	Rhinolophus pusillus	2012	28352124		F22
	KU973688	China-YN	Rhinolophus pusillus	2012	28352124		F23
In	KU973690	China-YN	Rhinolophus pusillus	2012	28352124		F29
In	KU973692	China-YN	Rhinolophus pusillus	2012	28352124	Yes	F46
In	KX284939	Malaysia	Hipposideros galeritus	2012	28630747		CoV-51/PSW 00163
In	KX285125	China-AH	Rhinolophus sinicus	2011	28630747		EHA-156-11-AH-SXD002
In	KX285135	China-AH	Hipposideros armiger	2013	28630747		EHA-156-12-AH-YLD018
	KX285136	China-AH	Hipposideros armiger	2013	28630747		EHA-156-12-AH-YLD023
In	KX285156	China-BJ	Rhinolophus ferrumequinum	2013	28630747		EHA-156-12-BJ-FS029
In	KX285180	China-GD	Rhinolophus sinicus	2013	28630747		EHA-156-12-HZ13479
In	KX285181	China-GD	Rhinolophus sinicus	2013	28630747		EHA-156-12-HZ13484
	KX285182	China-GD	Rhinolophus sinicus	2013	28630747		EHA-156-12-HZ13488
	KX285220	China-GD	Rhinolophus sinicus	2013	28630747		EHA-156-12-NL13973
In	KX447563	China-GD	Rhinolophus sinicus	2015	31067830		152075
	KX447564	China-GD	Rhinolophus sinicus	2015	31067830		152090
In	KX447565	China-GD	Rhinolophus sinicus	2015	31067830		152116
In	KY352407	Kenya	Rhinolophus sp.	2007	31296683	Yes	BtKY72
In	KY417142	China-YN	Aselliscus stoliczkanus	2014	29190287	Yes	As6526
In	KY417143	China-YN	Rhinolophus sinicus	2012	29190287	Yes	Rs4081
	KY417144	China-YN	Rhinolophus sinicus	2012	29190287	Yes	Rs4084
In	KY417145	China-YN	Rhinolophus ferrumequinum	2012	29190287	Yes	Rf4092
In	KY417146	China-YN	Rhinolophus sinicus	2013	29190287	Yes	Rs4231
In	KY417147	China-YN	Rhinolophus sinicus	2013	29190287	Yes	Rs4237
	KY417148	China-YN	Rhinolophus sinicus	2013	29190287	Yes	Rs4247
In	KY417149	China-YN	Rhinolophus sinicus	2013	29190287	Yes	Rs4255
	KY417150	China-YN	Rhinolophus sinicus	2013	29190287	Yes	Rs4874
In	KY417151	China-YN	Rhinolophus sinicus	2014	29190287	Yes	Rs7327
In	KY417152	China-YN	Rhinolophus sinicus	2015	29190287	Yes	Rs9401
	KY423375	France	Rhinolophus ferrumequinum	2014	29482919		FRA_EPI1_Rhfer23_G3_P10
	KY423376	France	Rhinolophus ferrumequinum	2015	29482919		FRA_EPI1_Rhfer975_2C_P23
	KY423377	France	Rhinolophus ferrumequinum	2015	29482919		FRA_EPI1_3889_5C_P30
	KY423378	France	Rhinolophus ferrumequinum	2015	29482919		FRA_EPI1_3958_1H_p31
	KY423379	France	Rhinolophus ferrumequinum	2014	29482919		FRA_EPI1_Rhfer33_A5_P10
	KY423380	France	Rhinolophus ferrumequinum	2015	29482919		FRA_EPI1_Rhfer60_5C_P29
	KY423381	France	Rhinolophus ferrumequinum	2014	29482919		FRA_EPI1_Rhfer61_E8_P10
	KY423382	France	Rhinolophus ferrumequinum	2015	29482919		FRA_EPI1_Rhfer67_6B_P29
	KY423383	France	Rhinolophus ferrumequinum	2014	29482919		FRA_EPI1_Rhfer47_G6_P10
	KY423384	France	Rhinolophus ferrumequinum	2015	29482919		FRA_EPI1_Rhfer46_3E_P29
	KY423385	France	Rhinolophus ferrumequinum	2015	29482919		FRA_EPI1_Rhfer66_6A_P29
	KY423386	France	Rhinolophus ferrumequinum	2015	29482919		FRA_EPI1_Rhfer59_11B_P29
	KY423387	France	Rhinolophus ferrumequinum	2015	29482919		FRA_EPI1_Rhfer59_5B_P29
	KY423388	France	Rhinolophus ferrumequinum	2014	29482919		FRA_EPI1_Rhfer17_A3_P10
	KY423389	France	Rhinolophus ferrumequinum	2014	29482919		FRA_EPI1_Rhfer19_C3_P10
	KY423390	France	Rhinolophus ferrumequinum	2014	29482919		FRA_EPI1_Rhfer1_A1_P10
	KY423391	France	Rhinolophus ferrumequinum	2014	29482919		FRA_EPI1_Rhfer57_A8_P10
	KY423392	France	Rhinolophus ferrumequinum	2014	29482919		FRA_EPI1_Rhfer42_B6_P10
	KY423393	France	Rhinolophus ferrumequinum	2014	29482919		FRA_EPI1_Rhfer63_G8_P10
	KY423394	France	Rhinolophus ferrumequinum	2014	29482919		FRA_EPI1_Rhfer39_G5_P10
	KY423395	France	Rhinolophus ferrumequinum	2015	29482919		FRA_EPI1_4015_9A_p31
	KY423396	France	Rhinolophus ferrumequinum	2015	29482919		FRA_EPI1_4000_7B_p31
	KY423397	France	Rhinolophus ferrumequinum	2015	29482919		FRA_EPI1_3875_3E_P30
	KY423398	France	Rhinolophus ferrumequinum	2015	29482919		FRA_EPI1_3880_4B_P30
	KY423399	France	Rhinolophus ferrumequinum	2015	29482919		FRA_EPI1_3932_10F_P30
	KY423400	France	Rhinolophus ferrumequinum	2015	29482919		FRA_EPI1_3965_2G_p31
In	KY423401	France	Rhinolophus ferrumequinum	2015	29482919		FRA_EPI1_3971_3E_p31
	KY423402	France	Rhinolophus ferrumequinum	2015	29482919		FRA_EPI1_3877_3G_P30
	KY423403	France	Rhinolophus ferrumequinum	2014	29482919		FRA_EPI1_Rhfer.pool1_B11_P10
	KY423404	France	Rhinolophus ferrumequinum	2015	29482919		FRA_EPI1_3978_4D_p31
	KY423405	France	Rhinolophus ferrumequinum	2015	29482919		FRA_EPI1_4023_10A_p31
	KY423406	France	Rhinolophus ferrumequinum	2015	29482919		FRA_EPI1_4019_9E_p31
	KY423407	France	Rhinolophus ferrumequinum	2015	29482919		FRA_EPI1_3925_9G_P30
	KY423408	France	Rhinolophus ferrumequinum	2015	29482919		FRA_EPI1_3921_9C_P30
	KY423409	France	Rhinolophus ferrumequinum	2015	29482919		FRA_EPI1_3924_9F_P30
	KY423410	France	Rhinolophus ferrumequinum	2015	29482919		FRA_EPI1_3928_10B_P30
	KY423411	France	Rhinolophus ferrumequinum	2015	29482919		FRA_EPI1_3944_12B_P30
	KY423412	Spain	Rhinolophus ferrumequinum	2015	29482919		SPA_EPI1_Rhfer25_6H_P24
	KY423413	Spain	Rhinolophus ferrumequinum	2015	29482919		SPA_EPI1_Rhfer19_12B_P24
	KY423414	France	Rhinolophus ferrumequinum	2015	29482919		FRA_EPI1_3956_1F_p31
	KY423415	France	Rhinolophus ferrumequinum	2015	29482919		FRA_EPI1_4006_7H_p31
In	KY423416	France	Rhinolophus ferrumequinum	2015	29482919		FRA_EPI1_3952_1B_p31
	KY423417	France	Rhinolophus ferrumequinum	2015	29482919		FRA_EPI1_4016_9B_p31
	KY423418	France	Rhinolophus ferrumequinum	2015	29482919		FRA_EPI1_3957_1G_p31
	KY423419	France	Rhinolophus ferrumequinum	2015	29482919		FRA_EPI1_3940_11F_P30
	KY423420	France	Rhinolophus ferrumequinum	2015	29482919		FRA_EPI1_3870_2H_P30
	KY423421	France	Rhinolophus ferrumequinum	2015	29482919		FRA_EPI1_3871_3A_P30
	KY423422	France	Rhinolophus ferrumequinum	2015	29482919		FRA_EPI1_3879_4A_P30
	KY423423	France	Rhinolophus ferrumequinum	2015	29482919		FRA_EPI1_3894_5H_P30
	KY423424	France	Rhinolophus ferrumequinum	2015	29482919		FRA_EPI1_3899_6E_P30
	KY423425	France	Rhinolophus ferrumequinum	2015	29482919		FRA_EPI1_3882_4D_P30
	KY423426	France	Rhinolophus ferrumequinum	2015	29482919		FRA_EPI1_3930_10D_P30
	KY423427	France	Rhinolophus ferrumequinum	2015	29482919		FRA_EPI1_4005_7G_p31
	KY423428	France	Rhinolophus ferrumequinum	2015	29482919		FRA_EPI1_3881_4C_P30
	KY423429	France	Rhinolophus ferrumequinum	2015	29482919		FRA_EPI1_3959_2A_p31
	KY423430	France	Rhinolophus ferrumequinum	2015	29482919		FRA_EPI1_3897_6C_P30
	KY423431	France	Rhinolophus ferrumequinum	2015	29482919		FRA_EPI1_3874_3D_P30
	KY423432	France	Rhinolophus ferrumequinum	2015	29482919		FRA_EPI1_3900_6F_P30
In	KY423433	France	Rhinolophus ferrumequinum	2015	29482919		FRA_EPI1_3968_3B_p31
	KY423434	France	Rhinolophus ferrumequinum	2015	29482919		FRA_EPI1_3923_9E_P30
	KY423435	Spain	Rhinolophus ferrumequinum	2015	29482919		SPA_EPI1_Rhfer13_11D_P24
	KY423436	Spain	Rhinolophus ferrumequinum	2015	29482919		SPA_EPI1_Rhfer15_11F_P24
	KY423437	France	Rhinolophus ferrumequinum	2015	29482919		FRA_EPI1_3975_4A_p31
	KY423438	France	Rhinolophus ferrumequinum	2015	29482919		FRA_EPI1_3966_2H_p31
In	KY432455	South Korea	Rhinolophus ferrumequinum	2016	NA		16BO122
	KY432457	South Korea	Rhinolophus ferrumequinum	2016	NA		16BO132
	KY432465	South Korea	Rhinolophus ferrumequinum	2016	NA		16BO150
	KY432466	South Korea	Rhinolophus ferrumequinum	2016	NA		16BO154
In	KY502395	Luxembourg	Rhinolophus ferrumequinum	2016	28710271		LUX16_A_24/2016
	KY502396	Luxembourg	Rhinolophus ferrumequinum	2016	28710271		LUX16_A_37/2016
In	KY770858	China-GZ	Rhinolophus sinicus	2013	28384506	Yes	Anlong-103
	KY770859	China-GZ	Rhinolophus sinicus	2013	28384506	Yes	Anlong-112
In	KY770860	China-HA	Rhinolophus ferrumequinum	2012	28384506	Yes	Jiyuan-84
	KY780394	Italy	Rhinolophus ferrumequinum	2016	29273042		Rfer4027_IT_16
	KY780399	Italy	Rhinolophus ferrumequinum	2016	29273042		Rfer4674_IT_16
	KY780400	Italy	Rhinolophus ferrumequinum	2016	29273042		Rfer4675_IT_2016
In	KY938558	South Korea	Rhinolophus ferrumequinum	2016	NA	Yes	16BO133
In	LC556375	Japan	Rhinolophus cornutus	2013	33219796	Yes	Rc-o319
	MG772844	China-ZJ	Rhinolophus pusillus	2016	30209269		bat-SL-CoVDXC86
In	MG772845	China-ZJ	Rhinolophus pusillus	2016	30209269		bat-SL-CoVDXC83
	MG772846	China-ZJ	Rhinolophus pusillus	2016	30209269		bat-SL-CoVDXC80
	MG772847	China-ZJ	Rhinolophus pusillus	2016	30209269		bat-SL-CoVDXC74
	MG772848	China-ZJ	Rhinolophus pusillus	2016	30209269		bat-SL-CoVDXC73
In	MG772849	China-ZJ	Rhinolophus pusillus	2016	30209269		bat-SL-CoVDXC66
	MG772850	China-ZJ	Rhinolophus pusillus	2016	30209269		bat-SL-CoVDXC63
	MG772851	China-ZJ	Rhinolophus pusillus	2016	30209269		bat-SL-CoVDXC61
	MG772852	China-ZJ	Rhinolophus pusillus	2016	30209269		bat-SL-CoVDXC59
	MG772853	China-ZJ	Rhinolophus pusillus	2016	30209269		bat-SL-CoVDXC55
	MG772854	China-ZJ	Rhinolophus pusillus	2016	30209269		bat-SL-CoVDXC53
	MG772855	China-ZJ	Rhinolophus pusillus	2016	30209269		bat-SL-CoVDXC49
	MG772856	China-ZJ	Rhinolophus pusillus	2016	30209269		bat-SL-CoVDXC40
In	MG772857	China-ZJ	Rhinolophus pusillus	2016	30209269		bat-SL-CoVDXC39
	MG772858	China-ZJ	Rhinolophus pusillus	2016	30209269		bat-SL-CoVDXC33
	MG772859	China-ZJ	Rhinolophus pusillus	2016	30209269		bat-SL-CoVDXC29
	MG772860	China-ZJ	Rhinolophus pusillus	2016	30209269		bat-SL-CoVDXC13
	MG772861	China-ZJ	Rhinolophus pusillus	2016	30209269		bat-SL-CoVDXC2
	MG772862	China-ZJ	Rhinolophus pusillus	2016	30209269		bat-SL-CoVZ2_113
	MG772863	China-ZJ	Rhinolophus pusillus	2016	30209269		bat-SL-CoVZ2_110
	MG772864	China-ZJ	Rhinolophus pusillus	2016	30209269		bat-SL-CoVZ2_109
	MG772865	China-ZJ	Rhinolophus pusillus	2016	30209269		bat-SL-CoVZ2_106
	MG772866	China-ZJ	Rhinolophus pusillus	2016	30209269		bat-SL-CoVZ2_105
In	MG772867	China-ZJ	Rhinolophus pusillus	2016	30209269		bat-SL-CoVZ2_99
	MG772868	China-ZJ	Rhinolophus pusillus	2016	30209269		bat-SL-CoVZ2_88
	MG772869	China-ZJ	Rhinolophus pusillus	2016	30209269		bat-SL-CoVZ2_85
	MG772870	China-ZJ	Rhinolophus pusillus	2016	30209269		bat-SL-CoVZ2_76
	MG772871	China-ZJ	Rhinolophus pusillus	2016	30209269		bat-SL-CoVZ2_75
	MG772872	China-ZJ	Rhinolophus pusillus	2016	30209269		bat-SL-CoVZ2_74
	MG772873	China-ZJ	Rhinolophus pusillus	2016	30209269		bat-SL-CoVZ2_72
	MG772874	China-ZJ	Rhinolophus pusillus	2016	30209269		bat-SL-CoVZ2_67
	MG772875	China-ZJ	Rhinolophus pusillus	2016	30209269		bat-SL-CoVZ2_65
	MG772876	China-ZJ	Rhinolophus pusillus	2016	30209269		bat-SL-CoVZ2_63
	MG772877	China-ZJ	Rhinolophus pusillus	2016	30209269		bat-SL-CoVZ2_60
	MG772878	China-ZJ	Rhinolophus pusillus	2016	30209269		bat-SL-CoVZ2_56
	MG772879	China-ZJ	Rhinolophus pusillus	2016	30209269		bat-SL-CoVZ2_46
	MG772880	China-ZJ	Rhinolophus pusillus	2016	30209269		bat-SL-CoVZ2_45
	MG772881	China-ZJ	Rhinolophus pusillus	2016	30209269		bat-SL-CoVZ2_39
	MG772882	China-ZJ	Rhinolophus pusillus	2016	30209269		bat-SL-CoVZ2_13
	MG772883	China-ZJ	Rhinolophus pusillus	2016	30209269		bat-SL-CoVZ2_16
	MG772884	China-ZJ	Rhinolophus pusillus	2016	30209269		bat-SL-CoVZ2_11
	MG772885	China-ZJ	Rhinolophus pusillus	2016	30209269		bat-SL-CoVZ2_9
	MG772886	China-ZJ	Rhinolophus pusillus	2016	30209269		bat-SL-CoVZ2_8
	MG772887	China-ZJ	Rhinolophus pusillus	2016	30209269		bat-SL-CoVZ2_5
	MG772888	China-ZJ	Rhinolophus pusillus	2016	30209269		bat-SL-CoVZ2_4
	MG772889	China-ZJ	Rhinolophus pusillus	2016	30209269		bat-SL-CoVZ2_3
	MG772890	China-ZJ	Rhinolophus pusillus	2016	30209269		bat-SL-CoVZ2_2
	MG772891	China-ZJ	Rhinolophus pusillus	2016	30209269		bat-SL-CoVZ2_1
	MG772892	China-ZJ	Rhinolophus pusillus	2015	30209269		bat-SL-CoVZC79
	MG772893	China-ZJ	Rhinolophus pusillus	2015	30209269		bat-SL-CoVZC67
	MG772894	China-ZJ	Rhinolophus pusillus	2015	30209269		bat-SL-CoVZC52
	MG772895	China-ZJ	Rhinolophus pusillus	2015	30209269		bat-SL-CoVZC45
	MG772896	China-ZJ	Rhinolophus pusillus	2015	30209269		bat-SL-CoVZC39
	MG772897	China-ZJ	Rhinolophus pusillus	2015	30209269		bat-SL-CoVZC35
	MG772898	China-ZJ	Rhinolophus pusillus	2015	30209269		bat-SL-CoVZC25
	MG772899	China-ZJ	Rhinolophus pusillus	2015	30209269		bat-SL-CoVZC21
	MG772900	China-ZJ	Rhinolophus pusillus	2015	30209269		bat-SL-CoVZC16
	MG772901	China-ZJ	Rhinolophus pusillus	2015	30209269		bat-SL-CoVZC9
	MG772902	China-ZJ	Rhinolophus pusillus	2015	30209269		bat-SL-CoVZC3
	MG772903	China-ZJ	Rhinolophus pusillus	2017	30209269		bat-SL-CoVZXC44
	MG772904	China-ZJ	Rhinolophus pusillus	2017	30209269		bat-SL-CoVZXC43
	MG772905	China-ZJ	Rhinolophus pusillus	2017	30209269		bat-SL-CoVZXC42
	MG772906	China-ZJ	Rhinolophus pusillus	2017	30209269		bat-SL-CoVZXC41
	MG772907	China-ZJ	Rhinolophus pusillus	2017	30209269		bat-SL-CoVZXC38
	MG772908	China-ZJ	Rhinolophus pusillus	2017	30209269		bat-SL-CoVZXC37
In	MG772909	China-ZJ	Rhinolophus pusillus	2017	30209269		bat-SL-CoVZXC36
	MG772910	China-ZJ	Rhinolophus pusillus	2017	30209269		bat-SL-CoVZXC34
	MG772911	China-ZJ	Rhinolophus pusillus	2017	30209269		bat-SL-CoVZXC33
	MG772912	China-ZJ	Rhinolophus pusillus	2017	30209269		bat-SL-CoVZXC31
	MG772913	China-ZJ	Rhinolophus pusillus	2017	30209269		bat-SL-CoVZXC29
	MG772914	China-ZJ	Rhinolophus pusillus	2017	30209269		bat-SL-CoVZXC28
	MG772915	China-ZJ	Rhinolophus pusillus	2017	30209269		bat-SL-CoVZXC27
	MG772916	China-ZJ	Rhinolophus pusillus	2017	30209269		bat-SL-CoVZXC26
In	MG772917	China-ZJ	Rhinolophus pusillus	2017	30209269		bat-SL-CoVZXC25
	MG772918	China-ZJ	Rhinolophus pusillus	2017	30209269		bat-SL-CoVZXC24
	MG772919	China-ZJ	Rhinolophus pusillus	2017	30209269		bat-SL-CoVZXC23
	MG772920	China-ZJ	Rhinolophus pusillus	2017	30209269		bat-SL-CoVZXC22
	MG772921	China-ZJ	Rhinolophus pusillus	2017	30209269		bat-SL-CoVZXC21
	MG772922	China-ZJ	Rhinolophus pusillus	2017	30209269		bat-SL-CoVZXC18
	MG772923	China-ZJ	Rhinolophus pusillus	2017	30209269		bat-SL-CoVZXC15
	MG772924	China-ZJ	Rhinolophus pusillus	2017	30209269		bat-SL-CoVZXC12
In	MG772925	China-ZJ	Rhinolophus pusillus	2017	30209269		bat-SL-CoVZXC11
	MG772926	China-ZJ	Rhinolophus pusillus	2017	30209269		bat-SL-CoVZXC8
	MG772927	China-ZJ	Rhinolophus pusillus	2017	30209269		bat-SL-CoVZXC7
	MG772928	China-ZJ	Rhinolophus pusillus	2017	30209269		bat-SL-CoVZXC6
	MG772929	China-ZJ	Rhinolophus pusillus	2017	30209269		bat-SL-CoVZXC5
	MG772930	China-ZJ	Rhinolophus pusillus	2017	30209269		bat-SL-CoVZXC4
In	MG772933	China-ZJ	Rhinolophus pusillus	2017	30209269	Yes	bat-SL-CoVZC45
In	MG772934	China-ZJ	Rhinolophus pusillus	2015	30209269	Yes	bat-SL-CoVZXC21
	MG975784	Italy	Rhinolophus ferrumequinum	NA	NA		SarBatCoV1
In	MK211374	China-SC	Rhinolophus sinicus	2016	31474969	Yes	SC2018
In	MK211375	China-YN	Rhinolophus sinicus	2016	31474969	Yes	YN2018A
In	MK211376	China-YN	Rhinolophus sinicus	2016	31474969	Yes	YN2018B
In	MK211377	China-YN	Rhinolophus sinicus	2016	31474969	Yes	YN2018C
In	MK211378	China-YN	Rhinolophus sinicus	2016	31474969	Yes	YN2018D
	MK991933	South Korea	Rhinolophus ferrumequinum	2018	NA		B18-74
	MK991934	South Korea	Rhinolophus ferrumequinum	2018	NA		B18-82
In	MK991936	South Korea	Rhinolophus ferrumequinum	2018	NA		B18-92
	MK991946	South Korea	Rhinolophus ferrumequinum	2018	NA		B18-168
In	MK991947	South Korea	Rhinolophus ferrumequinum	2018	NA		B18-171
	MN312595	China	Rhinolophus sinicus	2015	33199918		6233
	MN312596	China	Rhinolophus sinicus	2015	33199918		6255
	MN312597	China	Unknown	2015	33199918		6266
In	MN312598	China	Hipposideros armiger	2015	33199918		6278
	MN312599	China	Unknown	2015	33199918		6301
	MN312600	China	Rhinolophus sinicus	2015	33199918		6303
In	MN312601	China	Aselliscus stoliczkanus	2015	33199918		6500
In	MN312602	China	Rhinolophus affinis	2015	33199918		6530
	MN312603	China	Aselliscus stoliczkanus	2015	33199918		6533
	MN312604	China	Rhinolophus sinicus	2015	33199918		7325
	MN312605	China	Rhinolophus sinicus	2015	33199918		7326
	MN312606	China	Rhinolophus sinicus	2015	33199918		7330
	MN312607	China	Aselliscus stoliczkanus	2015	33199918		7335
	MN312632/ GWHBAUN01000000	China-YN	Rhinolophus stheno	2015	32843626	Yes	Rs7905
	MN312633/ GWHBAUO01000000	China-YN	Rhinolophus stheno	2015	32843626	Yes	Rs7907
In	MN312634/ GWHBAUP01000000	China-YN	Rhinolophus affinis	2015	32843626	Yes	Ra7909 & RaTG15
	MN312635/ GWHBAUQ01000000	China-YN	Rhinolophus stheno	2015	32843626	Yes	Rs7921
	MN312636/ GWHBAUR01000000	China-YN	Rhinolophus stheno	2015	32843626	Yes	Rs7924
	MN312637	China	Rhinolophus sinicus	2014	33199918		141335
	MN312638	China	Rhinolophus sinicus	2014	33199918		141341
	MN312639	China	Rhinolophus sinicus	2014	33199918		141342
	MN312640	China	Rhinolophus sinicus	2014	33199918		141344
	MN312641	China	Rhinolophus sinicus	2014	33199918		141350
	MN312642	China	Rhinolophus sinicus	2014	33199918		141352
	MN312643	China	Rhinolophus sinicus	2014	33199918		141369
	MN312644	China	Rhinolophus sinicus	2014	33199918		141375
	MN312645	China	Rhinolophus sinicus	2014	33199918		141376
	MN312650	China	Rhinolophus sinicus	2014	33199918		141455
	MN312651	China	Rhinolophus sp.	2014	33199918		141456
	MN312652	China	Rhinolophus pusillus	2014	33199918		141460
	MN312653	China	Rhinolophus sinicus	2014	33199918		141464
	MN312654	China	Rhinolophus sinicus	2014	33199918		141470
In	MN312655	China	Rhinolophus sp.	2014	33199918		141567
	MN312656	China	Rhinolophus pusillus	2014	33199918		141569
	MN312657	China	Rhinolophus sinicus	2014	33199918		141570
	MN312658	China	Hipposideros pomona	2014	33199918		141575
	MN312659	China	Hipposideros pomona	2014	33199918		141577
	MN312660	China	Rhinolophus pusillus	2014	33199918		141579
In	MN312661	China	Hipposideros pomona	2014	33199918		141582
	MN312662	China	Rhinolophus pusillus	2014	33199918		141598
	MN312663	China	Rhinolophus pusillus	2014	33199918		141599
	MN312664	China	Rhinolophus pusillus	2014	33199918		141600
In	MN312671/ GWHBAUM01000000	China-YN	Rhinolophus stheno	2015	32843626	Yes	Rs7896
	MN312672/ GWHBAUS01000000	China-YN	Rhinolophus stheno	2015	32843626	Yes	Rs7931
In	MN312673/ GWHBAUT01000000	China-YN	Rhinolophus stheno	2015	32843626	Yes	Rs7952
	MN312688	China	Rhinolophus sinicus	2015	33199918		8363
	MN312691	China	Rhinolophus sinicus	2015	33199918		151161
	MN312692	China	Rhinolophus sinicus	2015	33199918		151162
	MN312693	China	Rhinolophus sinicus	2015	33199918		151199
	MN312694	China	Rhinolophus sinicus	2015	33199918		151200
	MN312695	China	Rhinolophus sinicus	2015	33199918		151239
	MN312696	China	Rhinolophus sinicus	2015	33199918		151256
	MN312697	China	Rhinolophus sinicus	2015	33199918		151262
	MN312698	China	Rhinolophus sinicus	2015	33199918		151267
	MN312699	China	Rhinolophus sinicus	2015	33199918		151268
	MN312700	China	Rhinolophus sinicus	2015	33199918		151270
	MN312701	China	Rhinolophus sinicus	2015	33199918		151271
	MN312702	China	Rhinolophus sinicus	2015	33199918		151334
	MN312703	China	Rhinolophus sinicus	2015	33199918		151388
	MN312704	China	Rhinolophus sinicus	2015	33199918		151491
	MN312705	China	Rhinolophus sinicus	2015	33199918		151493
	MN312706	China	Rhinolophus sinicus	2015	33199918		151503
	MN312707	China	Rhinolophus sinicus	2015	33199918		151507
	MN312708	China	Rhinolophus sinicus	2015	33199918		151512
	MN312709	China	Rhinolophus sinicus	2015	33199918		151513
	MN312710	China	Rhinolophus sinicus	2015	33199918		151514
	MN312711	China	Rhinolophus sinicus	2015	33199918		151569
	MN312738	China	Rhinolophus sinicus	2015	33199918		8548
	MN312739	China	Rhinolophus sinicus	2015	33199918		8561
	MN312740	China	Rhinolophus sinicus	2015	33199918		8572
	MN312741	China	Rhinolophus sinicus	2015	33199918		8586
	MN312742	China	Rhinolophus pusillus	2015	33199918		8794
	MN312814	China	Rhinolophus sinicus	2015	33199918		9201
	MN312815	China	Rhinolophus sinicus	2015	33199918		9214
	MN312816	China	Rhinolophus sinicus	2015	33199918		9215
	MN312818	China	Rhinolophus sinicus	2015	33199918		9400
	MN312819	China	Rhinolophus sinicus	2015	33199918		9403
	MN312820	China	Rhinolophus sinicus	2015	33199918		9406
	MN312821	China	Rhinolophus sinicus	2015	33199918		9408
	MN312826	China	Rhinolophus sinicus	2013	33199918		HD131601
	MN312829	China	Rhinolophus sinicus	2013	33199918		HZ13479
	MN312830	China	Rhinolophus sinicus	2013	33199918		HZ13484
	MN312831	China	Rhinolophus sinicus	2013	33199918		HZ13488
	MN312832	China	Rhinolophus ferrumequinum	2013	33199918		LQ131405
	MN312833	China	Rhinolophus ferrumequinum	2013	33199918		LQ131406
	MN312834	China	Rhinolophus ferrumequinum	2013	33199918		LQ131407
	MN312835	China	Rhinolophus ferrumequinum	2013	33199918		LQ131412
	MN312843	China	Rhinolophus pusillus	2014	33199918		NL140346
	MN312844	China	Rhinolophus pusillus	2014	33199918		NL140352
	MN312845	China	Rhinolophus sinicus	2014	33199918		NL140391
	MN312846	China	Rhinolophus sinicus	2014	33199918		NL140400
	MN312855	China	Hipposideros pratti	2014	33199918		NL140478
	MN312856	China	Hipposideros armiger	2014	33199918		NL140494
	MN312857	China	Rhinolophus ferrumequinum	2013	33199918		QS131514
	MN312858	China	Rhinolophus sinicus	2014	33199918		SZ140288
	MN312859	China	Rhinolophus sinicus	2014	33199918		SZ140289
	MN312867	China	Rhinolophus ferrumequinum	2013	33199918		YC131468
	MN312868	China	Rhinolophus ferrumequinum	2013	33199918		YC131481
In	MN312869	China	Rhinolophus ferrumequinum	2013	33199918		YX131457
In	MN996532/ EPI_ISL_402131	China-YN	Rhinolophus affinis	2013	33199918	Yes	RaTG13
	MT726043	Uganda	Rhinolophus sp.	2013	33754082	Yes	PDF-2386/OTBA40RSV
	MT726044	Uganda	Rhinolophus sp.	2013	33754082	Yes	PDF-2370/OTBA35RSV
	MT726045	Rwanda	Rhinolophus sp.	2013	33754082	Yes	PRD-0038/AABSMF
In	MW251308	Thailand	Rhinolophus acuminatus	2020	33563978	Yes	RacCS203
	MW251309	Thailand	Rhinolophus acuminatus	2020	33563978	Yes	RacCS224
	MW251310	Thailand	Rhinolophus acuminatus	2020	33563978	Yes	RacCS253
	MW251311	Thailand	Rhinolophus acuminatus	2020	33563978	Yes	RacCS264
	MW251312	Thailand	Rhinolophus acuminatus	2020	33563978	Yes	RacCS271
In	MW703458/ EPI_ISL_1098866	China-YN	Rhinolophus pusillus	2018	bioRxiv	Yes	PrC31
In	MW719567	United Kingdom	Rhinolophus hipposideros	2020	34282196	Yes	RhGB01
In	MW880971	Lebanon	Rhinolophus ferrumequinum	2020	NA		LB20-CO-BAT-46A
	MW880972	Lebanon	Rhinolophus ferrumequinum	2020	NA		LB20-CO-BAT-92A
	MW880973	Lebanon	Rhinolophus ferrumequinum	2020	NA		LB20-CO-BAT-137A
	MW880976	Lebanon	Rhinolophus ferrumequinum	2020	NA		LB20-CO-BAT-100A
	MW880978	Lebanon	Rhinolophus ferrumequinum	2020	NA		LB20-CO-BAT-78A
	MW880979	Lebanon	Rhinolophus ferrumequinum	2020	NA		LB20-CO-BAT-116A
	MW880982	Lebanon	Rhinolophus ferrumequinum	2020	NA		LB20-CO-BAT-58A
	MW880983	Lebanon	Rhinolophus ferrumequinum	2020	NA		LB20-CO-BAT-80A
	MW880984	Lebanon	Rhinolophus ferrumequinum	2020	NA		LB20-CO-BAT-14A
	MW880987	Lebanon	Rhinolophus ferrumequinum	2020	NA		LB20-CO-BAT-162A
	MW880988	Lebanon	Rhinolophus ferrumequinum	2020	NA		LB20-CO-BAT-93A
	MW880989	Lebanon	Rhinolophus ferrumequinum	2020	NA		LB20-CO-BAT-70A
	MW880990	Lebanon	Rhinolophus ferrumequinum	2020	NA		LB20-CO-BAT-132A
	MW880991	Lebanon	Rhinolophus ferrumequinum	2020	NA		LB20-CO-BAT-56A
	MW880993	Lebanon	Rhinolophus ferrumequinum	2020	NA		LB20-CO-BAT-22A
	MW880995	Lebanon	Rhinolophus ferrumequinum	2020	NA		LB20-CO-BAT-96A
	MW880996	Lebanon	Rhinolophus ferrumequinum	2020	NA		LB20-CO-BAT-85A
	MW880998	Lebanon	Rhinolophus ferrumequinum	2020	NA		LB20-CO-BAT-91A
	MW880999	Lebanon	Rhinolophus ferrumequinum	2020	NA		LB20-CO-BAT-26A
	MW881004	Lebanon	Rhinolophus ferrumequinum	2020	NA		LB20-CO-BAT-60A
	MW881006	Lebanon	Rhinolophus ferrumequinum	2020	NA		LB20-CO-BAT-19A
	MW881007	Lebanon	Rhinolophus ferrumequinum	2020	NA		LB20-CO-BAT-89A
	MW881008	Lebanon	Rhinolophus ferrumequinum	2020	NA		LB20-CO-BAT-87A
	MW881011	Lebanon	Rhinolophus ferrumequinum	2020	NA		LB20-CO-BAT-20A
In	MW881013	Lebanon	Rhinolophus ferrumequinum	2020	NA		LB20-CO-BAT-126A
In	MZ190137	Russia	Rhinolophus ferrumequinum	2020	bioRxiv	Yes	Khosta-1
In	MZ190138	Russia	Rhinolophus hipposideros	2020	bioRxiv	Yes	Khosta-2
In	MZ558550	Croatia	Mix	2020	NA		BD10
In	MZ937000/EPI_ISL_4302644	Laos	Rhinolophus malayanus	2020	Nature Portfolio	Yes	BANAL-52
In	MZ937001/EPI_ISL_4302645	Laos	Rhinolophus pusillus	2020	Nature Portfolio	Yes	BANAL-103
In	MZ937002/EPI_ISL_4302646	Laos	Rhinolophus malayanus	2020	Nature Portfolio	Yes	BANAL-116
In	MZ937003/EPI_ISL_4302647	Laos	Rhinolophus marshalli	2020	Nature Portfolio	Yes	BANAL-236
	MZ937004/EPI_ISL_4302648	Laos	Rhinolophus malayanus	2020	Nature Portfolio	Yes	BANAL-247
	OK017594	China: Hubei	Rhinolophus sinicus	2020	This research		HB2020F
In	OK017595	China: Guangdong	Rhinolophus sinicus	2016	This research		GD2016A
	OK017596	China: Guangdong	Rhinolophus sinicus	2017	This research		GD2017R
In	OK017597	China: Guangdong	Rhinolophus sinicus	2017	This research		GD2017S
	OK017598	China: Guangdong	Rhinolophus sinicus	2017	This research		GD2017T
	OK017599	China: Guangdong	Rhinolophus sinicus	2017	This research		GD2017U
	OK017600	China: Guangdong	Rhinolophus sinicus	2017	This research		GD2017V
	OK017601	China: Guangdong	Rhinolophus sinicus	2017	This research		GD2017X
In	OK017602	China: Guangdong	Rhinolophus sinicus	2017	This research		GD2017Y
	OK017603	China: Guangdong	Rhinolophus sinicus	2017	This research		GD2017Z
In	OK017604	China: Guangdong	Rhinolophus sinicus	2019	This research		GD2019C
In	OK017605	China: Yunnan	Rhinolophus sinicus	2017	This research		YN2017A
In	OK017606	China: Yunnan	Rhinolophus sinicus	2017	This research		YN2017B
In	OK017607	China: Yunnan	Rhinolophus sinicus	2017	This research		YN2017C
In	OK017608	China: Yunnan	Rhinolophus sinicus	2017	This research		YN2017D
In	OK017609	China: Yunnan	Rhinolophus sinicus	2017	This research		YN2017E
In	OK017610	China: Guangdong	Rhinolophus affinis	2017	This research		GD2017A
In	OK017611	China: Guangdong	Rhinolophus affinis	2017	This research		GD2017B
In	OK017612	China: Guangdong	Rhinolophus affinis	2017	This research		GD2017C
	OK017613	China: Guangdong	Rhinolophus affinis	2017	This research		GD2017D
In	OK017614	China: Guangdong	Rhinolophus affinis	2017	This research		GD2017E
In	OK017615	China: Guangxi	Rhinolophus luctus	2017	This research		GX2017B
In	OK017616	China: Guangxi	Rhinolophus rex	2017	This research		GX2017A
In	OK017617	China: Guangxi	Rhinolophus rex	2019	This research		GX2019B
	OK017618	China: Guangdong	Rhinolophus sinicus	2020	This research		GD2020A
	OK017619	China: Guangdong	Rhinolophus sinicus	2020	This research		GD2020B
	OK017620	China: Guangdong	Rhinolophus sinicus	2020	This research		GD2020C
	OK017621	China: Guangdong	Rhinolophus sinicus	2020	This research		GD2020D
	OK017622	China: Guangdong	Rhinolophus sinicus	2020	This research		GD2020E
	OK017623	China: Guangdong	Rhinolophus sinicus	2020	This research		GD2020F
	OK017624	China: Guangdong	Rhinolophus sinicus	2020	This research		GD2020G
	OK017625	China: Guangdong	Rhinolophus sinicus	2020	This research		GD2020H
	OK017626	China: Guangdong	Rhinolophus sinicus	2020	This research		GD2020I
	OK017627	China: Guangdong	Rhinolophus sinicus	2020	This research		GD2020J
	OK017628	China: Guangdong	Rhinolophus sinicus	2020	This research		GD2020K
	OK017629	China: Guangxi	Rhinolophus sinicus	2020	This research		GX2020
In	OK017630	China: Hubei	Rhinolophus ferrumequinum	2020	This research		HB2020A
In	OK017631	China: Hubei	Rhinolophus ferrumequinum	2020	This research		HB2020B
In	OK017632	China: Hubei	Rhinolophus ferrumequinum	2020	This research		HB2020C
	OK017633	China: Liaoning	Rhinolophus ferrumequinum	2020	This research		LN2020D
	OK017634	China: Liaoning	Rhinolophus ferrumequinum	2020	This research		LN2020I
In	OK017635	China: Guizhou	Rhinolophus sinicus	2021	This research		GZ2021A
	OK017636	China: Guizhou	Rhinolophus sinicus	2021	This research		GZ2021B
	OK017637	China: Guizhou	Rhinolophus sinicus	2021	This research		GZ2021E
	OK017638	China: Guizhou	Rhinolophus sinicus	2021	This research		GZ2021F
	OK017639	China: Guizhou	Rhinolophus sinicus	2021	This research		GZ2021G
	OK017640	China: Guizhou	Rhinolophus affinis	2021	This research		GZ2021D
In	OK017641	China: Fujian	Rhinolophus sinicus	2021	This research		FJ2021B
	OK017642	China: Fujian	Rhinolophus sinicus	2021	This research		FJ2021F
	OK017643	China: Fujian	Rhinolophus sinicus	2021	This research		FJ2021G
	OK017644	China: Fujian	Rhinolophus sinicus	2021	This research		FJ2021H
	OK017645	China: Fujian	Rhinolophus sinicus	2021	This research		FJ2021I
	OK017646	China: Fujian	Rhinolophus sinicus	2021	This research		FJ2021J
	OK017647	China: Fujian	Rhinolophus sinicus	2021	This research		FJ2021K
	OK017648	China: Fujian	Rhinolophus sinicus	2021	This research		FJ2021L
	OK017649	China: Fujian	Rhinolophus sinicus	2021	This research		FJ2021N
In	OK017650	China: Fujian	Rhinolophus affinis	2021	This research		FJ2021C
	OK017651	China: Fujian	Rhinolophus affinis	2021	This research		FJ2021O
	OK017652	China: Jiangxi	Rhinolophus sinicus	2021	This research		JX2021A-b
	OK017653	China: Jiangxi	Rhinolophus sinicus	2021	This research		JX2021B
	OK017654	China: Jiangxi	Rhinolophus affinis	2021	This research		JX2021H
	OK017655	China: Jiangxi	Rhinolophus sinicus	2021	This research		JX2021E
	OK017656	China: Jiangxi	Rhinolophus sinicus	2021	This research		JX2021F
	OK017657	China: Jiangxi	Rhinolophus sinicus	2021	This research		JX2021I
	OK017658	China: Jiangxi	Rhinolophus sinicus	2021	This research		JX2021Q
	OK017659	China: Jiangxi	Rhinolophus sinicus	2021	This research		JX2021R
	OK017660	China: Jiangxi	Rhinolophus sinicus	2021	This research		JX2021S
	OK017661	China: Jiangxi	Rhinolophus sinicus	2021	This research		JX2021T
	OK017662	China: Jiangxi	Rhinolophus sinicus	2021	This research		JX2021U
	OK017663	China: Jiangxi	Rhinolophus sinicus	2021	This research		JX2021V
	OK017664	China: Jiangxi	Rhinolophus sinicus	2021	This research		JX2021W
	OK017665	China: Jiangxi	Rhinolophus sinicus	2021	This research		JX2021X
	OK017666	China: Jiangxi	Rhinolophus sinicus	2021	This research		JX2021Y
	OK017667	China: Jiangxi	Rhinolophus sinicus	2021	This research		JX2021Z
	OK017668	China: Anhui	Rhinolophus sinicus	2021	This research		AH2021B
	OK017669	China: Jiangxi	Rhinolophus sinicus	2021	This research		JX2021AA
	OK017670	China: Jiangxi	Rhinolophus sinicus	2021	This research		JX2021AB
In	OK017792	China: Guangdong	Rhinolophus affinis	2017	This research	Yes	GD2017F
In	OK017793	China: Yunnan	Rhinolophus affinis	2020	This research	Yes	YN2020A
	OK017794	China: Liaoning	Rhinolophus ferrumequinum	2020	This research	Yes	LN2020A
In	OK017795	China: Liaoning	Rhinolophus ferrumequinum	2020	This research	Yes	LN2020B
	OK017796	China: Liaoning	Rhinolophus ferrumequinum	2020	This research	Yes	LN2020C
	OK017797	China: Liaoning	Rhinolophus ferrumequinum	2020	This research	Yes	LN2020E
	OK017798	China: Liaoning	Rhinolophus ferrumequinum	2020	This research	Yes	LN2020F
In	OK017799	China: Liaoning	Rhinolophus ferrumequinum	2020	This research	Yes	LN2020G
In	OK017800	China: Liaoning	Rhinolophus ferrumequinum	2020	This research	Yes	LN2020H
In	OK017801	China: Hubei	Rhinolophus sp.	2020	This research	Yes	HB2020D
In	OK017802	China: Hubei	Rhinolophus sp.	2020	This research	Yes	HB2020E
In	OK017803	China: Hunan	Rhinolophus pusillus	2021	This research	Yes	HN2021A
In	OK017804	China: Hunan	Rhinolophus pusillus	2021	This research	Yes	HN2021B
In	OK017805	China: Hunan	Rhinolophus pusillus	2021	This research	Yes	HN2021G
In	OK017806	China: Yunnan	Rhinolophus pusillus	2021	This research	Yes	YN2021
	OK017807	China: Anhui	Rhinolophus sinicus	2021	This research	Yes	AH2021A
In	OK017808	China: Fujian	Rhinolophus sinicus	2021	This research	Yes	FJ2021A
	OK017809	China: Fujian	Rhinolophus sinicus	2021	This research	Yes	FJ2021D
	OK017810	China: Fujian	Rhinolophus sinicus	2021	This research	Yes	FJ2021E
In	OK017811	China: Fujian	Rhinolophus sinicus	2021	This research	Yes	FJ2021M
	OK017812	China: Guangdong	Rhinolophus sinicus	2016	This research	Yes	GD2016B
	OK017813	China: Guangdong	Rhinolophus sinicus	2017	This research	Yes	GD2017G
	OK017814	China: Guangdong	Rhinolophus sinicus	2017	This research	Yes	GD2017H
	OK017815	China: Guangdong	Rhinolophus sinicus	2017	This research	Yes	GD2017I
	OK017816	China: Guangdong	Rhinolophus sinicus	2017	This research	Yes	GD2017J
	OK017817	China: Guangdong	Rhinolophus sinicus	2017	This research	Yes	GD2017K
	OK017818	China: Guangdong	Rhinolophus sinicus	2017	This research	Yes	GD2017L
In	OK017819	China: Guangdong	Rhinolophus sinicus	2017	This research	Yes	GD2017M
	OK017820	China: Guangdong	Rhinolophus sinicus	2017	This research	Yes	GD2017N
	OK017821	China: Guangdong	Rhinolophus sinicus	2017	This research	Yes	GD2017O
	OK017822	China: Guangdong	Rhinolophus sinicus	2017	This research	Yes	GD2017P
	OK017823	China: Guangdong	Rhinolophus sinicus	2017	This research	Yes	GD2017Q
	OK017824	China: Guangdong	Rhinolophus sinicus	2017	This research	Yes	GD2017W
	OK017825	China: Guangdong	Rhinolophus sinicus	2019	This research	Yes	GD2019A
	OK017826	China: Guangdong	Rhinolophus sinicus	2019	This research	Yes	GD2019B
In	OK017827	China: Guangdong	Rhinolophus sinicus	2019	This research	Yes	GD2019D
In	OK017828	China: Guangdong	Rhinolophus sinicus	2019	This research	Yes	GD2019E
	OK017829	China: Guizhou	Rhinolophus sinicus	2021	This research	Yes	GZ2021C
	OK017830	China: Guizhou	Rhinolophus sinicus	2021	This research	Yes	GZ2021H
In	OK017831	China: Guizhou	Rhinolophus sinicus	2021	This research	Yes	GZ2021I
In	OK017832	China: Hunan	Rhinolophus sinicus	2021	This research	Yes	HN2021C
In	OK017833	China: Hunan	Rhinolophus sinicus	2021	This research	Yes	HN2021D
In	OK017834	China: Hunan	Rhinolophus sinicus	2021	This research	Yes	HN2021E
In	OK017835	China: Hunan	Rhinolophus sinicus	2021	This research	Yes	HN2021F
	OK017836	China: Jiangxi	Rhinolophus sinicus	2021	This research	Yes	JX2021AC
	OK017837	China: Jiangxi	Rhinolophus sinicus	2021	This research	Yes	JX2021C
	OK017838	China: Jiangxi	Rhinolophus sinicus	2021	This research	Yes	JX2021G
	OK017839	China: Jiangxi	Rhinolophus sinicus	2021	This research	Yes	JX2021J
	OK017840	China: Jiangxi	Rhinolophus sinicus	2021	This research	Yes	JX2021K
	OK017841	China: Jiangxi	Rhinolophus sinicus	2021	This research	Yes	JX2021L
	OK017842	China: Jiangxi	Rhinolophus sinicus	2021	This research	Yes	JX2021M
	OK017843	China: Jiangxi	Rhinolophus sinicus	2021	This research	Yes	JX2021N
	OK017844	China: Jiangxi	Rhinolophus sinicus	2021	This research	Yes	JX2021O
	OK017845	China: Jiangxi	Rhinolophus sinicus	2021	This research	Yes	JX2021P
In	OK017846	China: Sichuan	Rhinolophus sinicus	2016	This research	Yes	SC2018B
In	OK017847	China: Yunnan	Rhinolophus sinicus	2016	This research	Yes	YN2016A
	OK017848	China: Yunnan	Rhinolophus sinicus	2016	This research	Yes	YN2016B
	OK017849	China: Yunnan	Rhinolophus sinicus	2016	This research	Yes	YN2016C
In	OK017850	China: Yunnan	Rhinolophus sinicus	2016	This research	Yes	YN2016D
In	OK017851	China: Yunnan	Rhinolophus sinicus	2016	This research	Yes	YN2016E
In	OK017852	China: Yunnan	Rhinolophus sinicus	2020	This research	Yes	YN2020B
	OK017853	China: Yunnan	Rhinolophus sinicus	2020	This research	Yes	YN2020C
	OK017854	China: Yunnan	Rhinolophus sinicus	2020	This research	Yes	YN2020D
	OK017855	China: Yunnan	Rhinolophus sinicus	2020	This research	Yes	YN2020E
	OK017856	China: Yunnan	Rhinolophus sinicus	2020	This research	Yes	YN2020F
	OK017857	China: Yunnan	Rhinolophus sinicus	2020	This research	Yes	YN2020G
	OK017858	China: Yunnan	Rhinolophus sinicus	2020	This research	Yes	YN2020H
In	OK017859	China: Guangxi	Rhinolophus siamensis	2019	This research	Yes	GX2019A
	OK017860	China: Jiangxi	Rhinolophus siamensis	2021	This research	Yes	JX2021D

## Sheet:  Table S2
Table S2. Bat Species and Sampling Size in each year
Species	2016	2017	2018	2019	2020	2021	Total
Rhinolophus sinicus	129	192	45	67	584	398	1415
Rhinolophus pusillus	174	136	118	33	509	96	1066
Rhinolophus ferrumequinum	0	0	0	0	441	3	444
Rhinolophus affinis	59	113	78	149	160	121	680
Rhinolophus pearsonii	10	46	6	29	116	119	326
Rhinolophus macrotis	40	42	10	2	23	52	169
Rhinolophus rex	6	10	4	3	0	4	27
Rhinolophus marshalli	0	4	3	12	0	0	19
Rhinolophus malayanus	0	0	0	0	42	10	52
Rhinolophus luctus	1	5	0	0	7	0	13
Rhinolophus siamensis	0	5	3	3	2	33	46
Rhinolophus paradoxolophus	0	0	0	0	2	0	2
Rhinolophus spp.	0	0	0	0	0	11	11
Hipposideros larvatus	106	329	45	145	333	0	958
Hipposideros armiger	94	174	99	58	177	0	602
Hipposideros pratti	82	55	10	0	38	0	185
Aselliscus stoliczkanus	40	103	0	0	162	1	306
Hipposideros pomona	21	51	0	71	56	4	203
Hipposideros cineraceus	0	40	0	0	8	0	48
Myotis ricketti	11	233	96	83	70	0	493
Myotis chinensis	359	35	51	15	44	0	504
Myotis daubentonii	9	115	0	0	42	0	166
Myotis siligorensis	76	96	0	2	22	0	196
Myotis altarium	0	0	153	4	60	7	224
Myotis petax	5	0	2	0	83	0	90
Myotis laniger	0	8	6	26	40	0	80
Myotis longipes	5	3	2	13	14	0	37
Myotis fimbriatus	4	5	0	0	3	0	12
Myotis montivagus	4	5	0	0	0	0	9
Myotis indochinensis	0	0	0	6	0	1	7
Myotis rufoniger	0	0	0	0	1	0	1
Myotis nipalensis	0	0	1	0	0	0	1
Myotis spp.	82	9	1	25	11	0	128
Chaerephon plicata	8	0	0	0	68	0	76
Megaderma spasma	0	15	0	0	4	0	19
Megaderma lyra	0	0	3	2	2	0	7
Eonycteris spelaea	34	87	0	1	98	0	220
Cynopterus sphinx	1	86	0	8	0	1	96
Rousettus leschenaulti	4	47	0	6	24	0	81
Eptesicus serotinus	0	0	0	0	71	0	71
Ia io	1	10	0	0	16	0	27
Murina spp.	0	0	0	0	4	0	4
Nyctalus velutinus	2	1	0	0	5	0	8
Hypsugo pulveratus	5	0	2	0	0	0	7
Hypsugo cadornae	0	0	1	3	2	0	6
Pipistrellus abramus	19	89	50	92	312	0	562
Pipistrellus pipistrellus	26	21	7	71	5	0	130
Pipistrellus ceylonicus	1	0	0	0	0	0	1
Pipistrellus tenuis	5	0	0	4	0	0	9
Pipistrellus spp.	1	5	0	29	47	0	82
Scotophilus kuhlii	0	497	141	407	0	0	1045
Scotophilus heathi	5	0	0	19	0	0	24
Taphozous melanopogon	70	145	6	20	73	0	314
Myotis formosus	0	0	0	0	0	1	1
Tylonycteris pachypus	486	259	55	214	0	0	1014
Tylonycteris robustula	75	55	4	53	0	0	187
Miniopterus pusillus	93	38	0	25	6	0	162
Miniopterus schreibersii	126	1	112	8	136	8	391
Total	2279	3170	1114	1708	3923	870	13064

## Sheet: Table S3
Table S3. Province and Sample Size
Species	Anhui	Chongqing	Fujian	Guangdong	Guangxi	Guizhou	Hainan	Hubei	Hunan	Jiangxi	Liaoning	Sichuan	Yunnan	Zhejiang	Total
Rhinolophus sinicus	24	6	86	267	75	113	20	306	98	122		48	228	22	1415
Rhinolophus pusillus	1	10	12	65	291	33	5	204	64	3		100	72	206	1066
Rhinolophus affinis	9	10	51	224	88	16	51	20	26	18		58	109		680
Rhinolophus ferrumequinum								32		1	168		22	221	444
Rhinolophus pearsonii	2		4	80	7	86		18	42	2		8	68	9	326
Rhinolophus macrotis			1	3	42	20			28	3		14	58		169
Rhinolophus malayanus													52		52
Rhinolophus siamensis			5	5	6				26	2			2		46
Rhinolophus rex				7	10	2			2			6			27
Rhinolophus marshalli					19										19
Rhinolophus luctus				7		2		2					2		13
Rhinolophus paradoxolophus													2		2
Rhinolophus spp.			1										8	2	11
Hipposideros larvatus				263	495		74						126		958
Hipposideros armiger		12		210	129	1	4					94	152		602
Aselliscus stoliczkanus					32								274		306
Hipposideros pomona				35	60		47						61		203
Hipposideros pratti				30	53			12				60	30		185
Hipposideros cineraceus					48										48
Chaerephon plicata													76		76
Cynopterus sphinx					92		2						2		96
Eonycteris spelaea							1						219		220
Eptesicus serotinus					37					34					71
Hypsugo pulveratus				7											7
Hypsugo cadornae				6											6
Ia io													23	4	27
Megaderma lyra				7											7
Megaderma spasma													19		19
Miniopterus schreibersii				72		3	8	18				168	122		391
Miniopterus pusillus				138			18						6		162
Murina spp.				3		1									4
Myotis chinensis				59	4							48	393		504
Myotis ricketti				291	18		2			11		82	89		493
Myotis altarium		26		4	1	2		60				126	5		224
Myotis siligorensis				2	184								10		196
Myotis daubentonii				96	38						30		2		166
Myotis petax				7						83					90
Myotis laniger				46	6	12				6				10	80
Myotis longipes				16	14								2	5	37
Myotis fimbriatus				4						3			5		12
Myotis montivagus				9											9
Myotis indochinensis				6									1		7
Myotis formosus			1												1
Myotis nipalensis				1											1
Myotis rufoniger						1									1
Myotis spp.				28	9	4					4	80	2	1	128
Nyctalus velutinus				3						5					8
Pipistrellus abramus				186	36	19	24			212				85	562
Pipistrellus pipistrellus				48	26		48			3			5		130
Pipistrellus tenuis				9											9
Pipistrellus ceylonicus					1										1
Pipistrellus spp.				30	4	1							47		82
Rousettus leschenaulti				5	11		1						64		81
Scotophilus kuhlii				276	525		244								1045
Scotophilus heathi				1			18						5		24
Taphozous melanopogon					294		20								314
Tylonycteris pachypus				343	585								86		1014
Tylonycteris robustula				92	17	40							38		187
Total	36	64	161	2991	3257	356	587	672	286	508	202	892	2487	565	13064

## Sheet: Table S4
Table S4. Information of pools, Coronavirus positive (199/372), Alphacoronavirus 113, Betacoronavirus 64, both alpha-&beta-coronavirus 22
Pool	Species	Province	Year	Coronavirus Positive	Alphacoronavirus	Alphacoronavirus Subgenus	Betacoronavirus	Betacoronavirus Subgenus
pool-001	Rhinolophus sinicus	SC	2018	+			+	Sarbecovirus
pool-002	Rhinolophus affinis	SC	2018
pool-003	Rhinolophus sp.	SC	2018
pool-004	Myotis chinensis	SC	2018
pool-005	Myotis ricketti	SC	2018
pool-006	Hipposideros armiger	SC	2018
pool-007	Rhinolophus pusillus	SC	2018
pool-008	Myotis altarium	SC	2018
pool-009	Myotis altarium	SC	2018
pool-010	Miniopterus schreibersii	SC	2018	+	+	Minunacovirus
pool-011	Miniopterus schreibersii	SC	2018
pool-012	Myotis altarium	CQ	2018
pool-013	Rhinolophus sp.	CQ	2018
pool-014	Hipposideros armiger	CQ	2018
pool-015	Rhinolophus siamensis	HB	2020
pool-016	Rhinolophus siamensis	HB	2020
pool-017	Rhinolophus Mix	HB	2020
pool-018	Rhinolophus Mix	HB	2020	+			+	Sarbecovirus
pool-019	Rhinolophus Mix	HB	2020
pool-020	Rhinolophus Mix	HB	2020	+			+	Sarbecovirus
pool-021	Rhinolophus sinicus	HB	2020	+			+	Sarbecovirus
pool-022	Rhinolophus sinicus	HB	2020	+	+	Decacovirus
pool-023	Myotis altarium	HB	2020
pool-024	Scotophilus kuhlii	GX	2018	+	+	Pedacovirus
pool-025	Scotophilus kuhlii	GX	2018	+	+	Pedacovirus
pool-026	Cynopterus sphinx	GX	2018
pool-027	Hipposideros pomona	GX	2018
pool-028	Hipposideros armiger	GX	2018
pool-029	Scotophilus kuhlii	HI	2018	+	+	Pedacovirus
pool-030	Scotophilus kuhlii	HI	2018	+	+	Pedacovirus
pool-031	Scotophilus kuhlii	HI	2018	+	+	Pedacovirus
pool-032	Scotophilus kuhlii	HI	2018	+	+	Pedacovirus
pool-033	Scotophilus kuhlii	HI	2018	+	+	Pedacovirus
pool-034	Scotophilus kuhlii	HI	2018	+	+	Pedacovirus
pool-035	Scotophilus kuhlii	HI	2018	+	+	Pedacovirus
pool-036	Hipposideros pomona	HI	2018	+	+	Decacovirus
pool-037	Pipistrellus abramus	HI	2018	+			+	Merbecovirus
pool-038	Pipistrellus abramus	HI	2018
pool-039	Pipistrellus abramus	HI	2018
pool-040	Scotophilus heathi	HI	2018	+	+	Pedacovirus
pool-041	Pipistrellus abramus	HI	2018
pool-042	Rhinolophus affinis	YN	2020
pool-043	Miniopterus schreibersii	YN	2020	+	+	Minunacovirus
pool-044	Miniopterus schreibersii	YN	2020	+	+	Minunacovirus
pool-045	Rhinolophus sinicus	YN	2020
pool-046	Rhinolophus sinicus	YN	2020
pool-047	Rhinolophus sinicus	YN	2020
pool-048	Rhinolophus sinicus	YN	2020
pool-049	Rhinolophus sinicus	YN	2020
pool-050	Eonycteris spelaea	YN	2020	+			+	Nobecovirus
pool-051	Eonycteris spelaea	YN	2020	+			+	Nobecovirus
pool-052	Aselliscus stoliczkanus	YN	2020
pool-053	Chaerephon plicata	YN	2020	+	+	Decacovirus
pool-054	Hipposideros armiger	YN	2020
pool-055	Hipposideros larvatus	YN	2020
pool-056	Hipposideros larvatus	YN	2020	+	+	Decacovirus
pool-057	Rhinolophus affinis	YN	2020	+	+	Rhinacovirus
pool-058	Hipposideros pratti	YN	2020
pool-059	Pipistrellus sp.	YN	2020
pool-060	Rhinolophus sinicus	YN	2020	+	+	Rhinacovirus	+	Sarbecovirus
pool-061	Miniopterus schreibersii	YN & GX	2020	+	+	Minunacovirus
pool-062	Hipposideros pomona	YN	2020	+	+	Decacovirus
pool-063	Myotis ricketti	YN	2020	+	+	Pedacovirus
pool-064	Myotis chinensis	YN	2020	+	+	Pedacovirus
pool-065	Rousettus leschenaultii	YN	2020
pool-066	Rhinolophus sp.	YN	2020
pool-067	Hipposideros sp.	GX	2020
pool-068	Aselliscus stoliczkanus	GX	2020
pool-069	Myotis sp.	GX & YN	2020
pool-070	Rhinolophus sinicus	YN	2020
pool-071	Hipposideros larvatus	GX	2020
pool-072	Hipposideros larvatus	GX	2020
pool-073	Bat Mix	-	2020
pool-074	Rhinolophus pusillus	GD	2016
pool-075	Rhinolophus pusillus	GD	2017
pool-076	Rhinolophus pusillus	GX	2016	+	+	Decacovirus
pool-077	Rhinolophus pusillus	GX	2016	+	+	Decacovirus
pool-078	Rhinolophus pusillus	GX	2016
pool-079	Rhinolophus pusillus	GX	2016
pool-080	Rhinolophus pusillus	GX	2017	+	+	Rhinacovirus
pool-081	Rhinolophus pusillus	GX	2017	+	+	Rhinacovirus
pool-082	Rhinolophus sinicus	GD	2016
pool-083	Rhinolophus sinicus	GD	2016	+			+	Sarbecovirus
pool-084	Rhinolophus sinicus	GD	2016	+			+	Sarbecovirus
pool-085	Rhinolophus sinicus	GD	2017	+	+	Pedacovirus
pool-086	Rhinolophus sinicus	GD	2017	+	+	Rhinacovirus	+	Sarbecovirus
pool-087	Rhinolophus sinicus	GD	2017	+	+	Rhinacovirus	+	Sarbecovirus
pool-088	Rhinolophus sinicus	GD	2017	+	+	Rhinacovirus	+	Sarbecovirus
pool-089	Rhinolophus sinicus	GD	2019	+			+	Sarbecovirus
pool-090	Rhinolophus sinicus	GD	2018	+			+	Sarbecovirus
pool-091	Rhinolophus sinicus	GX	2016	+	+	Rhinacovirus
pool-092	Rhinolophus sinicus	HI	2019	+	+	Rhinacovirus
pool-093	Rhinolophus sinicus	YN	2016	+			+	Sarbecovirus
pool-094	Rhinolophus sinicus	YN	2016	+	+	Decacovirus	+	Sarbecovirus
pool-095	Rhinolophus affinis	GD	2016	+	+	Rhinacovirus
pool-096	Rhinolophus affinis	GD	2017	+	+	Rhinacovirus	+	Sarbecovirus
pool-097	Rhinolophus affinis	GD	2017	+	+	Rhinacovirus	+	Sarbecovirus
pool-098	Rhinolophus affinis	GD	2017	+	+	Rhinacovirus
pool-099	Rhinolophus affinis	GD	2018
pool-100	Rhinolophus affinis	GD	2019	+	+	Rhinacovirus
pool-101	Rhinolophus affinis	GD	2020	+	+	Rhinacovirus
pool-102	Rhinolophus affinis	GX	2017	+	+	Rhinacovirus
pool-103	Rhinolophus affinis	GX	2019
pool-104	Rhinolophus affinis	GX	2019
pool-105	Rhinolophus affinis	HI	2019	+	+	Rhinacovirus
pool-106	Rhinolophus affinis	HI	2019	+	+	Rhinacovirus
pool-107	Rhinolophus affinis	YN	2016	+	+	Rhinacovirus
pool-108	Rhinolophus marshalli	GX	2017
pool-109	Rhinolophus pearsonii	GD	2016
pool-110	Rhinolophus pearsonii	GD	2017
pool-111	Rhinolophus pearsonii	GD	2019	+	+	Rhinacovirus
pool-112	Rhinolophus sp.	-	2016	+	+	Rhinacovirus	+	Sarbecovirus
pool-113	Rhinolophus macrotis	GX	2017
pool-114	Rhinolophus macrotis	GX	2017
pool-115	Rhinolophus pusillus	-	2016	+	+	Decacovirus
pool-116	Rhinolophus pusillus	GD	2020	+	+	Rhinacovirus
pool-117	Rhinolophus pearsonii	GD	2020
pool-118	Rhinolophus sinicus	GD	2020	+			+	Sarbecovirus
pool-119	Rhinolophus sinicus	GD	2020	+			+	Sarbecovirus
pool-120	Rhinolophus affinis	GD	2020	+	+	Rhinacovirus
pool-121	Rhinolophus luctus & sp.	GD	2020
pool-122	Rhinolophus pusillus	GD	2020	+	+	Rhinacovirus
pool-123	Rhinolophus sinicus	GX	2020	+			+	Sarbecovirus
pool-124	Tylonycteris pachypus	GD	2016
pool-125	Tylonycteris pachypus	GD	2016	+	+	Rhinacovirus
pool-126	Tylonycteris pachypus	GD	2016
pool-127	Tylonycteris pachypus	GD	2016	+			+	Merbecovirus
pool-128	Tylonycteris pachypus	GD	2016
pool-129	Tylonycteris pachypus	GD	2016	+	+	Rhinacovirus
pool-130	Tylonycteris pachypus	GD	2017	+			+	Merbecovirus
pool-131	Tylonycteris pachypus	GD	2017
pool-132	Tylonycteris pachypus	GD	2017	+			+	Merbecovirus
pool-133	Tylonycteris pachypus	GD	2018	+			+	Merbecovirus
pool-134	Tylonycteris pachypus	GD	2019
pool-135	Tylonycteris pachypus	GD	2019	+			+	Merbecovirus
pool-136	Tylonycteris pachypus	GX	2016	+			+	Merbecovirus
pool-137	Tylonycteris pachypus	GX	2016	+			+	Merbecovirus
pool-138	Tylonycteris pachypus	GX	2016	+			+	Merbecovirus
pool-139	Tylonycteris pachypus	GX	2016	+			+	Merbecovirus
pool-140	Tylonycteris pachypus	GX	2016	+			+	Merbecovirus
pool-141	Tylonycteris pachypus	GX	2016	+			+	Merbecovirus
pool-142	Tylonycteris pachypus	GX	2017
pool-143	Tylonycteris pachypus	GX	2017	+			+	Merbecovirus
pool-144	Tylonycteris pachypus	GX	2017	+			+	Merbecovirus
pool-145	Tylonycteris pachypus	GX	2019
pool-146	Tylonycteris pachypus	GX	2019
pool-147	Tylonycteris pachypus	GX	2019
pool-148	Tylonycteris pachypus	GX	2019	+			+	Merbecovirus
pool-149	Tylonycteris pachypus	GX	2019
pool-150	Tylonycteris pachypus	YN	2016	+			+	Merbecovirus
pool-151	Tylonycteris pachypus	YN	2016
pool-152	Tylonycteris pachypus	YN	2016
pool-153	Pipistrellus abramus	GD	2016	+			+	Merbecovirus
pool-154	Pipistrellus abramus	GD	2017	+			+	Merbecovirus
pool-155	Pipistrellus abramus	GD	2017	+			+	Merbecovirus
pool-156	Pipistrellus abramus	GD	2018	+			+	Merbecovirus
pool-157	Pipistrellus abramus	GD	2019
pool-158	Pipistrellus abramus	GD	2019
pool-159	Pipistrellus abramus	GX	2017	+	+	unclassified Alphacoronavirus
pool-160	Pipistrellus abramus	GZ	2019	+	+	unclassified Alphacoronavirus
pool-161	Pipistrellus abramus	JX	2020	+			+	Merbecovirus
pool-162	Pipistrellus abramus	JX	2020	+			+	Merbecovirus
pool-163	Pipistrellus abramus	JX	2020	+			+	Merbecovirus
pool-164	Pipistrellus abramus	JX	2020	+			+	Merbecovirus
pool-165	Pipistrellus abramus	JX	2020	+			+	Merbecovirus
pool-166	Pipistrellus abramus	JX	2020	+			+	Merbecovirus
pool-167	Pipistrellus abramus	JX	2020	+			+	Merbecovirus
pool-168	Pipistrellus abramus	ZJ	2020	+			+	Merbecovirus
pool-169	Pipistrellus abramus	ZJ	2020
pool-170	Pipistrellus abramus	ZJ	2020
pool-171	Scotophilus kuhlii	GD	2017	+	+	Pedacovirus
pool-172	Scotophilus kuhlii	GD	2017	+	+	Pedacovirus
pool-173	Scotophilus kuhlii	GD	2017
pool-174	Scotophilus kuhlii	GD	2018	+	+	Pedacovirus
pool-175	Scotophilus kuhlii	GD	2018	+	+	Pedacovirus
pool-176	Scotophilus kuhlii	GD	2018	+	+	Pedacovirus
pool-177	Scotophilus kuhlii	GD	2018	+	+	Pedacovirus
pool-178	Scotophilus kuhlii	GD	2018	+	+	Pedacovirus
pool-179	Scotophilus kuhlii	GD	2019
pool-180	Scotophilus kuhlii	GX	2017	+	+	Pedacovirus
pool-181	Scotophilus kuhlii	GD	2019
pool-182	Scotophilus kuhlii	GX	2017
pool-183	Scotophilus kuhlii	GX	2017
pool-184	Scotophilus kuhlii	GX	2017	+	+	Pedacovirus
pool-185	Scotophilus kuhlii	GX	2017	+	+	Pedacovirus
pool-186	Scotophilus kuhlii	GX	2017	+	+	Pedacovirus
pool-187	Hipposideros larvatus	GD	2016
pool-188	Hipposideros larvatus	GD	2016
pool-189	Hipposideros larvatus	GD	2016
pool-190	Hipposideros larvatus	GD	2017
pool-191	Hipposideros larvatus	GD	2017
pool-192	Hipposideros larvatus	GD	2018
pool-193	Hipposideros larvatus	GD	2018
pool-194	Hipposideros larvatus	GD	2019	+	+	Rhinacovirus
pool-195	Hipposideros larvatus	GD	2019	+	+	Rhinacovirus
pool-196	Hipposideros larvatus	GX	2016	+	+	Rhinacovirus
pool-197	Hipposideros larvatus	GX	2017
pool-198	Hipposideros larvatus	GX	2017
pool-199	Hipposideros larvatus	GX	2017
pool-200	Hipposideros larvatus	GX	2017
pool-201	Hipposideros larvatus	GX	2017
pool-202	Hipposideros larvatus	GX	2017
pool-203	Hipposideros larvatus	HI	2019
pool-204	Hipposideros larvatus	HI	2019	+	+	Rhinacovirus
pool-205	Myotis ricketti	GD	2016
pool-206	Myotis ricketti	GD	2017	+	+	Pedacovirus
pool-207	Myotis ricketti	GD	2017	+	+	Pedacovirus
pool-208	Myotis ricketti	GD	2017
pool-209	Myotis ricketti	GD	2017	+			+	Merbecovirus
pool-210	Myotis ricketti	GD	2017	+	+	Rhinacovirus
pool-211	Myotis ricketti	GD	2017	+	+	Pedacovirus
pool-212	Myotis ricketti	GD	2019	+	+	Pedacovirus
pool-213	Myotis ricketti	GD	2019	+	+	Rhinacovirus
pool-214	Myotis ricketti	GD	2019	+	+	Rhinacovirus
pool-215	Myotis ricketti	GD	2020	+	+	Pedacovirus
pool-216	Myotis ricketti	GX	2017	+	+	Pedacovirus
pool-217	Myotis ricketti	JX	2020	+	+	Pedacovirus
pool-218	Myotis ricketti	YN	2016	+	+	Pedacovirus
pool-219	Myotis ricketti	YN	2017	+			+	Merbecovirus
pool-220	Hipposideros armiger	GD	2016	+			+	Merbecovirus
pool-221	Hipposideros armiger	GD	2017	+			+	Merbecovirus
pool-222	Hipposideros armiger	GD	2017	+	+	Rhinacovirus
pool-223	Hipposideros armiger	GD	2018	+	+	Rhinacovirus
pool-224	Hipposideros armiger	GD	2019
pool-225	Hipposideros armiger	GD	2020
pool-226	Hipposideros armiger	YN	2016	+	+	Rhinacovirus
pool-227	Hipposideros armiger	YN	2016	+	+	Rhinacovirus
pool-228	Miniopterus pusillus	GD	2016	+	+	Minunacovirus
pool-229	Miniopterus pusillus	GD	2016	+	+	Minunacovirus
pool-230	Miniopterus pusillus	GD	2016	+	+	Minunacovirus
pool-231	Miniopterus pusillus	GD	2017	+	+	Minunacovirus
pool-232	Miniopterus pusillus	GD	2017	+	+	Minunacovirus
pool-233	Miniopterus pusillus	HI	2019	+	+	Minunacovirus
pool-234	Tylonycteris robustula	GD	2016
pool-235	Tylonycteris robustula	GD	2017
pool-236	Tylonycteris robustula	GD	2017
pool-237	Tylonycteris robustula	GD	2018
pool-238	Tylonycteris robustula	GX	2016	+	+	Rhinacovirus
pool-239	Tylonycteris robustula	GZ	2019
pool-240	Tylonycteris robustula	YN	2016
pool-241	Taphozous melanopogon	GX	2016
pool-242	Taphozous melanopogon	GX	2017
pool-243	Taphozous melanopogon	GX	2017
pool-244	Taphozous melanopogon	GX	2017
pool-245	Taphozous melanopogon	HI	2019
pool-246	Hipposideros pomona	GD	2016	+	+	Rhinacovirus
pool-247	Hipposideros pomona	GX	2016	+	+	Decacovirus
pool-248	Hipposideros pomona	HI	2019	+	+	Decacovirus
pool-249	Myotis chinensis	-	2016
pool-250	Eonycteris spelaea	YN	2016	+			+	Nobecovirus
pool-251	Eonycteris spelaea	YN	2017	+			+	Nobecovirus
pool-252	Eonycteris spelaea	YN	2017	+			+	Nobecovirus
pool-253	Eonycteris spelaea	YN	2017	+			+	Nobecovirus
pool-254	Myotis siligorensis	GX	2016	+			+	Merbecovirus
pool-255	Myotis siligorensis	GX	2016	+	+	Pedacovirus
pool-256	Myotis siligorensis	GX	2017	+	+	Pedacovirus
pool-257	Myotis siligorensis	GX	2017	+	+	Pedacovirus
pool-258	Aselliscus stoliczkanus	YN	2016
pool-259	Aselliscus stoliczkanus	YN	2017
pool-260	Aselliscus stoliczkanus	YN	2017
pool-261	Aselliscus stoliczkanus	YN	2017
pool-262	Myotis petax	GD	2016
pool-263	Myotis petax	JX	2020	+	+	Pedacovirus
pool-264	Myotis petax	JX	2020
pool-265	Myotis petax	JX	2020
pool-266	Rousettus leschenaultii	-	2016
pool-267	Rousettus leschenaultii	YN	2016	+			+	Nobecovirus
pool-268	Rousettus leschenaultii	YN	2017	+			+	Merbecovirus
pool-269	Pipistrellus abramus	GD	2016	+	+	unclassified Alphacoronavirus
pool-270	Pipistrellus abramus	GD	2017
pool-271	Pipistrellus abramus	GX	2017	+	+	unclassified Alphacoronavirus
pool-272	Pipistrellus abramus	JX	2020
pool-273	Miniopterus schreibersii	GD	2016	+	+	Minunacovirus
pool-274	Miniopterus schreibersii	GD	2016
pool-275	Miniopterus schreibersii	HI	2019
pool-276	Myotis laniger	GD	2017
pool-277	Myotis laniger	-	2020
pool-278	Myotis chinensis	GD	2016	+	+	Pedacovirus
pool-279	Myotis chinensis	GD	2017	+	+	Pedacovirus
pool-280	Myotis chinensis	-	2016
pool-281	Taphozous sp.	GX	2016
pool-282	Hipposideros armiger	JX	2020	+			+	Merbecovirus
pool-283	Megaderma lyra	-	2017	+	+	Pedacovirus
pool-284	Miniopterus schreibersii	GD	2016	+	+	Minunacovirus
pool-285	Hipposideros pratti	GD	2016
pool-286	Pipistrellus sp.	GD	2019
pool-287	Myotis longipes	-	2017	+	+	Pedacovirus
pool-288	Myotis fimbriatus	GD	2016
pool-289	Ia io	YN	2016
pool-290	Myotis sp.	-	2017
pool-291	Nyctalus velutinus	-	2016
pool-292	Chaerephon plicata	YN	2016
pool-293	Scotophilus heathi	-	2016	+	+	Pedacovirus
pool-294	Rhinolophus pusillus	ZJ	2020	+	+	Rhinacovirus
pool-295	Rhinolophus pusillus	ZJ	2020
pool-296	Rhinolophus pusillus	ZJ	2020	+	+	Rhinacovirus
pool-297	Rhinolophus pusillus	ZJ	2020	+	+	Rhinacovirus
pool-298	Rhinolophus ferrumequinum	ZJ	2020
pool-299	Rhinolophus ferrumequinum	ZJ	2020
pool-300	Rhinolophus ferrumequinum	ZJ	2020	+	+	Decacovirus
pool-301	Rhinolophus ferrumequinum	ZJ	2020	+	+	Decacovirus
pool-302	Rhinolophus pusillus	HB	2020	+	+	Rhinacovirus
pool-303	Rhinolophus ferrumequinum	HB	2020	+	+	Decacovirus	+	Sarbecovirus
pool-304	Rhinolophus sinicus	HB	2020
pool-305	Rhinolophus sinicus	HB	2020
pool-306	Rhinolophus sinicus	HB	2020
pool-307	Rhinolophus affinis	HB	2020
pool-308	Aselliscus stoliczkanus	-	2020
pool-309	Rhinolophus malayanus	YN	2020	+	+	Rhinacovirus
pool-310	Rhinolophus sp.	-	2020	+			+	Sarbecovirus
pool-311	Rhinolophus sp.	-	2020	+	+	Decacovirus
pool-312	Hipposideros sp.	-	2020
pool-313	Bat Mix	-	2020
pool-314	Rhinolophus macrotis	YN	2020
pool-315	Hipposideros armiger	YN	2020
pool-316	Rhinolophus pusillus	YN	2020	+	+	Rhinacovirus
pool-317	Rhinolophus malayanus	YN	2020
pool-318	Rhinolophus ferrumequinum	YN	2020
pool-319	Ia io	YN	2020
pool-320	Rhinolophus pearsonii	YN	2020
pool-321	Miniopterus schreibersii	YN	2020	+	+	Minunacovirus
pool-322	Aselliscus stoliczkanus	YN	2020
pool-323	Aselliscus stoliczkanus	YN	2020
pool-324	Rhinolophus sinicus	YN	2020
pool-325	Myotis chinensis	YN	2020
pool-326	Rhinolophus luctus	YN	2020
pool-327	Rhinolophus ferrumequinum	LN	2020	+			+	Sarbecovirus
pool-328	Rhinolophus ferrumequinum	LN	2020	+			+	Sarbecovirus
pool-329	Rhinolophus ferrumequinum	LN	2020	+			+	Sarbecovirus
pool-330	Rhinolophus ferrumequinum	LN	2020	+			+	Sarbecovirus
pool-331	Myotis sp.	LN	2020
pool-332	Rhinolophus macrotis	HN	2021
pool-333	Rhinolophus pusillus	HN	2021	+			+	Sarbecovirus
pool-334	Rhinolophus pearsonii	HN	2021
pool-335	Rhinolophus siamensis	HN	2021
pool-336	Rhinolophus sinicus	HN	2021	+	+	Rhinacovirus	+	Sarbecovirus
pool-337	Rhinolophus affinis	HN	2021
pool-338	Rhinolophus macrotis	GZ	2021
pool-339	Rhinolophus pearsonii	GZ	2021
pool-340	Rhinolophus sinicus	GZ	2021	+			+	Sarbecovirus
pool-341	Rhinolophus affinis	GZ	2021	+			+	Sarbecovirus
pool-342	Hipposideros pomona	YN	2021
pool-343	Rhinolophus malayanus	YN	2021	+	+	Rhinacovirus
pool-344	Miniopterus schreibersii	YN	2021
pool-345	Myotis altarium	YN	2021
pool-346	Rhinolophus sp.	YN	2021	+	+	Rhinacovirus
pool-347	Rhinolophus sinicus & affinis	YN	2021
pool-348	Cynopterus sphinx	YN	2021
pool-349	Aselliscus stoliczkanus	YN	2021	+	+	Decacovirus
pool-350	Rhinolophus pusillus	YN	2021	+			+	Sarbecovirus
pool-351	Kerivoula hardwickii	FJ	2021
pool-352	Rhinolophus mix	FJ & ZJ	2021
pool-353	Rhinolophus pusillus	FJ	2021
pool-354	Rhinolophus pusillus	ZJ	2021
pool-355	Rhinolophus pearsonii	ZJ	2021
pool-356	Rhinolophus sinicus	FJ	2021	+	+	Rhinacovirus	+	Sarbecovirus
pool-357	Rhinolophus sinicus	FJ	2021	+	+	Rhinacovirus	+	Sarbecovirus
pool-358	Rhinolophus sinicus	FJ	2021	+	+	Rhinacovirus	+	Sarbecovirus
pool-359	Rhinolophus sinicus	ZJ	2021	+	+	Rhinacovirus
pool-360	Rhinolophus affinis	FJ	2021	+	+	Rhinacovirus	+	Sarbecovirus
pool-361	Rhinolophus affinis	FJ	2021	+	+	Rhinacovirus	+	Sarbecovirus
pool-362	Rhinolophus siamensis	FJ	2021
pool-363	Rhinolophus pusillus	JX&AH	2021
pool-364	Rhinolophus sinicus	JX	2021	+	+	Rhinacovirus	+	Sarbecovirus
pool-365	Rhinolophus mix	JX&AH	2021	+	+	unclassified Alphacoronavirus	+	Sarbecovirus
pool-366	Rhinolophus affinis	JX	2021	+	+	Rhinacovirus	+	Sarbecovirus
pool-367	Rhinolophus sinicus	JX	2021	+			+	Sarbecovirus
pool-368	Rhinolophus sinicus	JX	2021	+	+	Decacovirus	+	Sarbecovirus
pool-369	Rhinolophus sinicus	JX	2021	+	+	Rhinacovirus	+	Sarbecovirus
pool-370	Rhinolophus sinicus	JX	2021	+	+	Rhinacovirus	+	Sarbecovirus
pool-371	Rhinolophus affinis	JX	2021
pool-372	Rhinolophus sinicus	JX	2021	+	+	Rhinacovirus	+	Sarbecovirus

## Sheet: Table S5
Table S5. 146 Sarbecoviruses obtained in this study, include 69 complete genome and 77 partial RdRp sequence
Pool	Species	Year	Location	Strain Name	Upload ID	Fragment	Accession
83	R. sinicus	2016	GD	GD2016A	BtRs-BetaCoV/GD2016A	Partial RdRp	OK017595
84	R. sinicus	2016	GD	GD2016B	BtRs-BetaCoV/GD2016B	Complete Genome	OK017812
93	R. sinicus	2016	YN	YN2016A	BtRs-BetaCoV/YN2016A	Complete Genome	OK017847
93	R. sinicus	2016	YN	YN2016B	BtRs-BetaCoV/YN2016B	Complete Genome	OK017848
93	R. sinicus	2016	YN	YN2016C	BtRs-BetaCoV/YN2016C	Complete Genome	OK017849
93	R. sinicus	2016	YN	YN2016D	BtRs-BetaCoV/YN2016D	Complete Genome	OK017850
93	R. sinicus	2016	YN	YN2016E	BtRs-BetaCoV/YN2016E	Complete Genome	OK017851
96	R. affinis	2017	GD	GD2017A	BtRa-BetaCoV/GD2017A	Partial RdRp	OK017610
96	R. affinis	2017	GD	GD2017B	BtRa-BetaCoV/GD2017B	Partial RdRp	OK017611
97	R. affinis	2017	GD	GD2017C	BtRa-BetaCoV/GD2017C	Partial RdRp	OK017612
97	R. affinis	2017	GD	GD2017D	BtRa-BetaCoV/GD2017D	Partial RdRp	OK017613
97	R. affinis	2017	GD	GD2017E	BtRa-BetaCoV/GD2017E	Partial RdRp	OK017614
97	R. affinis	2017	GD	GD2017F	BtRa-BetaCoV/GD2017F	Complete Genome	OK017792
87	R. sinicus	2017	GD	GD2017G	BtRs-BetaCoV/GD2017G	Complete Genome	OK017813
87	R. sinicus	2017	GD	GD2017H	BtRs-BetaCoV/GD2017H	Complete Genome	OK017814
87	R. sinicus	2017	GD	GD2017I	BtRs-BetaCoV/GD2017I	Complete Genome	OK017815
87	R. sinicus	2017	GD	GD2017J	BtRs-BetaCoV/GD2017J	Complete Genome	OK017816
87	R. sinicus	2017	GD	GD2017K	BtRs-BetaCoV/GD2017K	Complete Genome	OK017817
87	R. sinicus	2017	GD	GD2017L	BtRs-BetaCoV/GD2017L	Complete Genome	OK017818
87	R. sinicus	2017	GD	GD2017M	BtRs-BetaCoV/GD2017M	Complete Genome	OK017819
87	R. sinicus	2017	GD	GD2017N	BtRs-BetaCoV/GD2017N	Complete Genome	OK017820
87	R. sinicus	2017	GD	GD2017O	BtRs-BetaCoV/GD2017O	Complete Genome	OK017821
88	R. sinicus	2017	GD	GD2017P	BtRs-BetaCoV/GD2017P	Complete Genome	OK017822
88	R. sinicus	2017	GD	GD2017Q	BtRs-BetaCoV/GD2017Q	Complete Genome	OK017823
86	R. sinicus	2017	GD	GD2017R	BtRs-BetaCoV/GD2017R	Partial RdRp	OK017596
86	R. sinicus	2017	GD	GD2017S	BtRs-BetaCoV/GD2017S	Partial RdRp	OK017597
86	R. sinicus	2017	GD	GD2017T	BtRs-BetaCoV/GD2017T	Partial RdRp	OK017598
86	R. sinicus	2017	GD	GD2017U	BtRs-BetaCoV/GD2017U	Partial RdRp	OK017599
86	R. sinicus	2017	GD	GD2017V	BtRs-BetaCoV/GD2017V	Partial RdRp	OK017600
86	R. sinicus	2017	GD	GD2017W	BtRs-BetaCoV/GD2017W	Complete Genome	OK017824
86	R. sinicus	2017	GD	GD2017X	BtRs-BetaCoV/GD2017X	Partial RdRp	OK017601
86	R. sinicus	2017	GD	GD2017Y	BtRs-BetaCoV/GD2017Y	Partial RdRp	OK017602
86	R. sinicus	2017	GD	GD2017Z	BtRs-BetaCoV/GD2017Z	Partial RdRp	OK017603
112	R. rex	2017	GX	GX2017A	BtRr-BetaCoV/GX2017A	Partial RdRp	OK017615
112	R. luctus	2017	GX	GX2017B	BtRl-BetaCoV/GX2017B	Partial RdRp	OK017616
94	R. sinicus	2017	YN	YN2017A	BtRs-BetaCoV/YN2017A	Partial RdRp	OK017605
94	R. sinicus	2017	YN	YN2017B	BtRs-BetaCoV/YN2017B	Partial RdRp	OK017606
94	R. sinicus	2017	YN	YN2017C	BtRs-BetaCoV/YN2017C	Partial RdRp	OK017607
94	R. sinicus	2017	YN	YN2017D	BtRs-BetaCoV/YN2017D	Partial RdRp	OK017608
94	R. sinicus	2017	YN	YN2017E	BtRs-BetaCoV/YN2017E	Partial RdRp	OK017609
1	R. sinicus	2018	SC	SC2018B	BtRs-BetaCOV/SC2018B	Complete Genome	OK017846
89	R. sinicus	2019	GD	GD2019A	BtRs-BetaCoV/GD2019A	Complete Genome	OK017825
89	R. sinicus	2019	GD	GD2019B	BtRs-BetaCoV/GD2019B	Complete Genome	OK017826
89	R. sinicus	2019	GD	GD2019C	BtRs-BetaCoV/GD2019C	Partial RdRp	OK017604
90	R. sinicus	2019	GD	GD2019D	BtRs-BetaCoV/GD2019D	Complete Genome	OK017827
90	R. sinicus	2019	GD	GD2019E	BtRs-BetaCoV/GD2019E	Complete Genome	OK017828
112	R. siamensis	2019	GX	GX2019A	BtRsi-BetaCoV/GX2019A	Complete Genome	OK017617
112	R. rex	2019	GX	GX2019B	BtRr-BetaCoV/GX2019B	Partial RdRp	OK017859
118	R. sinicus	2020	GD	GD2020A	BtRs-BetaCoV/GD2020A	Partial RdRp	OK017618
118	R. sinicus	2020	GD	GD2020B	BtRs-BetaCoV/GD2020B	Partial RdRp	OK017619
118	R. sinicus	2020	GD	GD2020C	BtRs-BetaCoV/GD2020C	Partial RdRp	OK017620
118	R. sinicus	2020	GD	GD2020D	BtRs-BetaCoV/GD2020D	Partial RdRp	OK017621
118	R. sinicus	2020	GD	GD2020E	BtRs-BetaCoV/GD2020E	Partial RdRp	OK017622
118	R. sinicus	2020	GD	GD2020F	BtRs-BetaCoV/GD2020F	Partial RdRp	OK017623
118	R. sinicus	2020	GD	GD2020G	BtRs-BetaCoV/GD2020G	Partial RdRp	OK017624
119	R. sinicus	2020	GD	GD2020H	BtRs-BetaCoV/GD2020H	Partial RdRp	OK017625
119	R. sinicus	2020	GD	GD2020I	BtRs-BetaCoV/GD2020I	Partial RdRp	OK017626
119	R. sinicus	2020	GD	GD2020J	BtRs-BetaCoV/GD2020J	Partial RdRp	OK017627
119	R. sinicus	2020	GD	GD2020K	BtRs-BetaCoV/GD2020K	Partial RdRp	OK017628
123	R. sinicus	2020	GX	GX2020	BtRs-BetaCoV/GX2020	Partial RdRp	OK017629
303	R. ferrumequinum	2020	HB	HB2020A	BtRf-BetaCoV/HB2020A	Partial RdRp	OK017630
303	R. ferrumequinum	2020	HB	HB2020B	BtRf-BetaCoV/HB2020B	Partial RdRp	OK017631
303	R. ferrumequinum	2020	HB	HB2020C	BtRf-BetaCoV/HB2020C	Partial RdRp	OK017632
18	Rhinolophus sp.	2020	HB	HB2020D	BtRh-BetaCOV/HB2020D	Complete Genome	OK017594
20	Rhinolophus sp.	2020	HB	HB2020E	BtRh-BetaCOV/HB2020E	Complete Genome	OK017801
21	R. sinicus	2020	HB	HB2020F	BtRs-BetaCOV/HB2020F	Partial RdRp	OK017802
327	R. ferrumequinum	2020	LN	LN2020A	BtRf-BetaCoV/LN2020A	Complete Genome	OK017794
327	R. ferrumequinum	2020	LN	LN2020B	BtRf-BetaCoV/LN2020B	Complete Genome	OK017795
327	R. ferrumequinum	2020	LN	LN2020C	BtRf-BetaCoV/LN2020C	Complete Genome	OK017796
327	R. ferrumequinum	2020	LN	LN2020D	BtRf-BetaCoV/LN2020D	Partial RdRp	OK017633
327	R. ferrumequinum	2020	LN	LN2020E	BtRf-BetaCoV/LN2020E	Complete Genome	OK017797
329	R. ferrumequinum	2020	LN	LN2020F	BtRf-BetaCoV/LN2020F	Complete Genome	OK017798
329	R. ferrumequinum	2020	LN	LN2020G	BtRf-BetaCoV/LN2020G	Complete Genome	OK017799
329	R. ferrumequinum	2020	LN	LN2020H	BtRf-BetaCoV/LN2020H	Complete Genome	OK017800
330	R. ferrumequinum	2020	LN	LN2020I	BtRf-BetaCoV/LN2020I	Partial RdRp	OK017634
310	R. affinis	2020	YN	YN2020A	BtRa-BetaCoV/YN2020A	Complete Genome	OK017793
60	R. sinicus	2020	YN	YN2020B	BtRs-BetaCoV/YN2020B	Complete Genome	OK017852
60	R. sinicus	2020	YN	YN2020C	BtRs-BetaCoV/YN2020C	Complete Genome	OK017853
60	R. sinicus	2020	YN	YN2020D	BtRs-BetaCoV/YN2020D	Complete Genome	OK017854
60	R. sinicus	2020	YN	YN2020E	BtRs-BetaCoV/YN2020E	Complete Genome	OK017855
60	R. sinicus	2020	YN	YN2020F	BtRs-BetaCoV/YN2020F	Complete Genome	OK017856
60	R. sinicus	2020	YN	YN2020G	BtRs-BetaCoV/YN2020G	Complete Genome	OK017857
60	R. sinicus	2020	YN	YN2020H	BtRs-BetaCoV/YN2020H	Complete Genome	OK017858
356	R. sinicus	2021	FJ	FJ2021A	BtRs-BetaCoV/FJ2021A	Complete Genome	OK017807
357	R. sinicus	2021	FJ	FJ2021B	BtRs-BetaCoV/FJ2021B	Partial RdRp	OK017668
360	R. affinis	2021	FJ	FJ2021C	BtRa-BetaCoV/FJ2021C	Partial RdRp	OK017650
357	R. sinicus	2021	FJ	FJ2021D	BtRs-BetaCoV/FJ2021D	Complete Genome	OK017651
357	R. sinicus	2021	FJ	FJ2021E	BtRs-BetaCoV/FJ2021E	Complete Genome	OK017808
357	R. sinicus	2021	FJ	FJ2021F	BtRs-BetaCoV/FJ2021F	Partial RdRp	OK017641
358	R. sinicus	2021	FJ	FJ2021G	BtRs-BetaCoV/FJ2021G	Partial RdRp	OK017809
358	R. sinicus	2021	FJ	FJ2021H	BtRs-BetaCoV/FJ2021H	Partial RdRp	OK017810
358	R. sinicus	2021	FJ	FJ2021I	BtRs-BetaCoV/FJ2021I	Partial RdRp	OK017642
358	R. sinicus	2021	FJ	FJ2021J	BtRs-BetaCoV/FJ2021J	Partial RdRp	OK017643
358	R. sinicus	2021	FJ	FJ2021K	BtRs-BetaCoV/FJ2021K	Partial RdRp	OK017644
358	R. sinicus	2021	FJ	FJ2021L	BtRs-BetaCoV/FJ2021L	Partial RdRp	OK017645
358	R. sinicus	2021	FJ	FJ2021M	BtRs-BetaCoV/FJ2021M	Complete Genome	OK017646
358	R. sinicus	2021	FJ	FJ2021N	BtRs-BetaCoV/FJ2021N	Partial RdRp	OK017647
361	R. affinis	2021	FJ	FJ2021O	BtRa-BetaCoV/FJ2021O	Partial RdRp	OK017648
340	R. sinicus	2021	GZ	GZ2021A	BtRs-BetaCoV/GZ2021A	Partial RdRp	OK017811
340	R. sinicus	2021	GZ	GZ2021B	BtRs-BetaCoV/GZ2021B	Partial RdRp	OK017649
340	R. sinicus	2021	GZ	GZ2021C	BtRs-BetaCoV/GZ2021C	Complete Genome	OK017640
341	R. affinis	2021	GZ	GZ2021D	BtRa-BetaCoV/GZ2021D	Partial RdRp	OK017635
340	R. sinicus	2021	GZ	GZ2021E	BtRs-BetaCoV/GZ2021E	Partial RdRp	OK017636
340	R. sinicus	2021	GZ	GZ2021F	BtRs-BetaCoV/GZ2021F	Partial RdRp	OK017829
340	R. sinicus	2021	GZ	GZ2021G	BtRs-BetaCoV/GZ2021G	Partial RdRp	OK017637
340	R. sinicus	2021	GZ	GZ2021H	BtRs-BetaCoV/GZ2021H	Complete Genome	OK017638
340	R. sinicus	2021	GZ	GZ2021I	BtRs-BetaCoV/GZ2021I	Complete Genome	OK017639
333	R. pusillus	2021	HN	HN2021A	BtRp-BetaCoV/HN2021A	Complete Genome	OK017830
333	R. pusillus	2021	HN	HN2021B	BtRp-BetaCoV/HN2021B	Complete Genome	OK017831
336	R. sinicus	2021	HN	HN2021C	BtRs-BetaCoV/HN2021C	Complete Genome	OK017803
336	R. sinicus	2021	HN	HN2021D	BtRs-BetaCoV/HN2021D	Complete Genome	OK017804
336	R. sinicus	2021	HN	HN2021E	BtRs-BetaCoV/HN2021E	Complete Genome	OK017805
336	R. sinicus	2021	HN	HN2021F	BtRs-BetaCoV/HN2021F	Complete Genome	OK017832
333	R. pusillus	2021	HN	HN2021G	BtRp-BetaCoV/HN2021G	Complete Genome	OK017833
350	R. pusillus	2021	YN	YN2021	BtRp-BetaCoV/YN2021	Complete Genome	OK017834
364	R. sinicus	2021	JX	JX2021A	BtRs-BetaCoV/JX2021A	Partial RdRp	OK017835
364	R. sinicus	2021	JX	JX2021B	BtRs-BetaCoV/JX2021B	Partial RdRp	OK017654
364	R. sinicus	2021	JX	JX2021C	BtRs-BetaCoV/JX2021C	Complete Genome	OK017860
365	R. siamensis	2021	JX	JX2021D	BtRsi-BetaCoV/JX2021D	Complete Genome	OK017669
367	R. sinicus	2021	JX	JX2021E	BtRs-BetaCoV/JX2021E	Partial RdRp	OK017670
367	R. sinicus	2021	JX	JX2021F	BtRs-BetaCoV/JX2021F	Partial RdRp	OK017652
367	R. sinicus	2021	JX	JX2021G	BtRs-BetaCoV/JX2021G	Complete Genome	OK017836
366	R. affinis	2021	JX	JX2021H	BtRa-BetaCoV/JX2021H	Partial RdRp	OK017653
367	R. sinicus	2021	JX	JX2021I	BtRs-BetaCoV/JX2021I	Partial RdRp	OK017837
367	R. sinicus	2021	JX	JX2021J	BtRs-BetaCoV/JX2021J	Complete Genome	OK017655
367	R. sinicus	2021	JX	JX2021K	BtRs-BetaCoV/JX2021K	Complete Genome	OK017656
367	R. sinicus	2021	JX	JX2021L	BtRs-BetaCoV/JX2021L	Complete Genome	OK017838
367	R. sinicus	2021	JX	JX2021M	BtRs-BetaCoV/JX2021M	Complete Genome	OK017657
367	R. sinicus	2021	JX	JX2021N	BtRs-BetaCoV/JX2021N	Complete Genome	OK017839
368	R. sinicus	2021	JX	JX2021O	BtRs-BetaCoV/JX2021O	Complete Genome	OK017840
368	R. sinicus	2021	JX	JX2021P	BtRs-BetaCoV/JX2021P	Complete Genome	OK017841
368	R. sinicus	2021	JX	JX2021Q	BtRs-BetaCoV/JX2021Q	Partial RdRp	OK017842
368	R. sinicus	2021	JX	JX2021R	BtRs-BetaCoV/JX2021R	Partial RdRp	OK017843
368	R. sinicus	2021	JX	JX2021S	BtRs-BetaCoV/JX2021S	Partial RdRp	OK017844
368	R. sinicus	2021	JX	JX2021T	BtRs-BetaCoV/JX2021T	Partial RdRp	OK017845
368	R. sinicus	2021	JX	JX2021U	BtRs-BetaCoV/JX2021U	Partial RdRp	OK017658
368	R. sinicus	2021	JX	JX2021V	BtRs-BetaCoV/JX2021V	Partial RdRp	OK017659
369	R. sinicus	2021	JX	JX2021W	BtRs-BetaCoV/JX2021W	Partial RdRp	OK017660
369	R. sinicus	2021	JX	JX2021X	BtRs-BetaCoV/JX2021X	Partial RdRp	OK017661
369	R. sinicus	2021	JX	JX2021Y	BtRs-BetaCoV/JX2021Y	Partial RdRp	OK017662
369	R. sinicus	2021	JX	JX2021Z	BtRs-BetaCoV/JX2021Z	Partial RdRp	OK017663
370	R. sinicus	2021	AH	AH2021A	BtRs-BetaCoV/AH2021A	Complete Genome	OK017664
370	R. sinicus	2021	AH	AH2021B	BtRs-BetaCoV/AH2021B	Partial RdRp	OK017665
372	R. sinicus	2021	JX	JX2021AA	BtRs-BetaCoV/JX2021AA	Partial RdRp	OK017666
372	R. sinicus	2021	JX	JX2021AB	BtRs-BetaCoV/JX2021AB	Partial RdRp	OK017667
372	R. sinicus	2021	JX	JX2021AC	BtRs-BetaCoV/JX2021AC	Complete Genome	OK017806

## Sheet: Table S6
Table S6. Homology alignment of SARS-COV as query
Strain	CDS	nsp1	nsp2	nsp3	nsp4	nsp5	nsp6	nsp7	nsp8	nsp9	nsp10	nsp12	nsp13	nsp14	nsp15	nsp16	S	orf3a	E	M	orf6	orf7a	orf7b	N
CN_Rs7327_R.sinicus_(KY417151)	93.8	97.6	97	95.9	96.8	98.5	98.9	98.8	98.7	98.5	98.6	98.2	96.7	96	92.5	92.8	90.8	98.7	99.6	97.2	96.2	94.4	96.3	98.6
CN_Rs9401_R.sinicus_(KY417152)	95.5	97.6	96.7	95.9	96.8	98.5	98.9	98.8	98.7	98.5	98.6	98.2	96.8	96	92.5	92.8	90.8	98.5	98.7	97.8	96.7	94.7	96.3	98.6
CN_YN2018B_R.sinicus_(MK211376)	93.8	97.8	97	96	96.7	98.4	98.9	98.8	98.7	98.5	98.6	98.2	96.7	96.2	92.7	94.3	90.4	97.9	99.6	96.9	96.2	94.4	95.6	98.5
CN_RsSHC014_R.sinicus_(KC881005)	95.2	97.8	96.4	95.6	97	98.5	99	98.8	98.8	98.5	98.6	98.4	96.8	95.8	92.9	93.2	88.6	98.9	98.7	97.2	97.3	94.4	96.3	98.3
CN_WIV1_R.sinicus_(KF367457)	93.7	97.8	96.3	95.8	96.9	98.4	98.7	98.8	98.8	98.5	98.6	98.3	96.6	95.7	92.8	93.4	90.4	98.6	99.1	97.2	96.7	94.7	95.6	98.4
CN_YN2020H_R.sinicus_(OK017858)	94.8	96.9	96.4	95.3	96.7	98.5	98.4	98.4	98.8	98.5	98.3	97.8	96.1	96.5	92.6	93.1	88.1	96.6	99.1	97	96.7	95.5	94.8	98.1
CN_Rs4231_R.sinicus_(KY417146)	95.6	97.4	96.7	95.9	96.9	98	98.7	98.8	98.3	97.6	97.1	98.2	95.7	96.2	92.7	93.3	93.1	98.1	98.7	97	96.2	94.9	96.3	98.5
CN_WIV16_R.sinicus_(KT444582)	94.1	97.8	96.8	95.5	96.8	98	98.6	96.4	98	97.3	97.6	98	95.8	96	92.7	93.4	95.4	98.8	99.1	97.2	96.2	94.1	96.3	98.4
CN_YN2020B_R.sinicus_(OK017852)	95.8	97.8	95.9	95.1	95	97.2	97.9	96	99.5	98.5	97.8	98.2	96.1	95.4	92.8	94.8	93.2	96.7	99.1	98.1	97.3	94.4	95.6	97
CN_Rf4092_R.ferrumequinum_(KY417145)	93.4	97.6	96.1	95.8	96.8	98.1	99.1	98	98.1	99.1	97.6	98	97.3	95.9	92.2	92.3	75	89.8	99.6	96.9	96.7	94.9	96.3	98.3
CN_Anlong-103_R.sinicus_(KY770858)	93.8	97.8	96.3	95.6	94.5	97.3	97.9	96	98	98.5	96.9	98.3	96.2	96	93	94.1	77.5	90.5	100	97.3	96.7	94.4	94.8	97.6
CN_YN2013_R.sinicus_(KJ473816)	93.9	96.9	96	95.5	96.9	98.5	99	98.8	99.3	98.2	98.3	98.3	96.8	95.8	92.9	93.7	77	90.5	98.7	97	96.2	93.6	94.8	97.6
CN_YN2018A_R.sinicus_(MK211375)	93.1	97	95.6	95.2	96.5	98	98.5	96	99.3	99.1	98.1	98	96.7	96.5	93.3	94.1	76.3	90.4	99.6	96.6	97.3	95.2	95.6	98
CN_Rs672_R.sinicus_(FJ588686)	91.2	97.8	96.1	86.2	95.8	97.4	98.7	97.2	98	97.1	96.4	97.9	95.7	96.1	92.4	93.1	76.8	90.3	99.6	97.5	97.3	94.7	95.6	97.6
CN_YN2018D_R.sinicus_(MK211378)	91.8	98	97.2	95.9	97.1	98.6	98.7	98.8	98.7	98.2	98.6	98.1	96	96.1	92.7	94.2	76.6	96.2	99.6	96.7	96.2	94.7	96.3	98.6
CN_GD2017F_R.affinis_(OK017792)	92.3	97.4	95.7	94.1	93.3	97.1	97.8	94.8	97.8	99.1	96.6	97.8	96	95.4	92.9	93.4	76.5	89.6	96.5	95.5	97.3	92.8	94.8	96.9
CN_YN2020A_R.affinis_(OK017793)	92.5	97.8	95.4	94.1	93.7	97.1	98.9	95.6	96.8	96.8	96.4	97.2	96.5	96.2	93.2	93.8	76.7	89.3	99.6	95.8	97.3	94.7	96.3	97.2
CN_YNLF_31C_R.ferrumequinum_(KP886808)	92.9	91.1	92.9	95.8	98.1	96.1	98.3	96.4	98.8	99.7	98.6	98.6	97.8	96	92.7	93.7	75.2	88.8	99.6	95.7	93.4	96.5	97	97
CN_GZ2021H_R.sinicus_(OK017830)	91.8	97.2	94.9	94.1	93.9	93.1	94.8	95.2	98.7	97.1	94.7	96.2	92.5	95.5	92.2	92.4	76.7	84.8	97.8	94.8	94.5	94.4	95.6	96.8
CN_Rp3_R.pearsonii_(DQ071615)	92.1	93.5	95	93.8	93.5	96.1	98	96.4	98.7	96.5	97.4	97.9	96.4	95.8	93.5	93.7	77.1	84	97.8	93.4	94.5	93.6	96.3	96.5
CN_GX2013_R.sinicus_(KJ473815)	91.7	93.5	88.1	93.3	93	97.4	97.6	96.8	98.5	96.8	97.8	97.5	96.3	95.4	93.1	92.9	76.8	83.5	98.7	95.4	96.7	93.3	94.8	97.2
CN_JX2021M_R.sinicus_(OK017842)	91	92.8	88	90.3	93.7	97.1	98.3	96	98.5	96.8	97.8	96.8	96.2	95.5	93.3	92.9	77	84	95.7	94.8	93.4	94.1	94.8	96.1
CN_GD2019A_R.sinicus_(OK017825)	90.1	93.3	91.3	88.6	93.4	96.6	97.8	95.6	99.3	96.8	95.4	94	93.3	95.5	92.1	92.5	76.2	83.7	97	94.3	93.4	94.1	94.1	97.2
CN_JX2021N_R.sinicus_(OK017843)	89.7	94.8	87	87.3	90.2	96.7	98.3	95.6	94.1	93.5	94.7	96.7	95	95.1	91.7	92.7	75.9	83.6	96.5	94.9	94	92.5	93.3	96.5
CN_GD2017Q_R.sinicus_(OK017823)	89.5	94.1	89.2	88.4	90.7	92.7	94.3	94	95.3	95.6	94.7	94.5	92.2	92.8	91.8	89.9	76.5	82.7	97	94	93.4	93.3	93.3	96.9
CN_GD2016B_R.sinicus_(OK017812)	89.1	94.4	86.3	87.2	90.1	96.4	97.9	93.2	96.8	96.8	96.4	92.6	90.6	91.4	93.2	93.5	76	83.7	96.1	94.2	92.9	93.6	93.3	96.9
CN_GD2017H_R.sinicus_(OK017814)	89.7	93.3	86.2	87.3	89.7	96.1	97.8	96	98.3	96.2	94.7	96.7	96.3	95.3	93.2	93.5	76.2	83.6	96.5	94.2	92.9	92.3	92.6	96.2
CN_JX2021J_R.sinicus_(OK017839)	88.5	94.1	86	86.1	88.9	90.4	91.4	92.4	91.6	94.4	96.2	93.9	96.3	93.2	92.1	90.4	75.6	84.1	97	94.8	94	93.9	92.6	96.5
CN_HB2020E_R.sinicus_(OK017834)	88.1	94.1	86.2	86.5	89.2	89.9	90.8	93.6	92.3	93.2	90.2	94.3	93.3	89.9	90.1	91.2	75.7	83.2	97.4	93.9	94	93.3	93.3	96.7
CN_JX2021C_R.sinicus_(OK017837)	87.7	93.7	85.9	86.2	89	89.3	91.1	92.8	92.8	92.6	91.8	93.1	90.6	90.9	90.2	90.3	75.8	83.6	97.4	94.2	94	93.1	93.3	96.7
CN_AH2021A_R.sinicus_(OK017807)	87.7	94.6	86.3	86.7	88.8	89.9	90.3	92.8	92.8	92.9	91.8	91.8	90.3	90	89.9	90.5	75.8	82.8	97.4	94.5	94	94.1	92.6	96.3
CN_JX2021P_R.sinicus_(OK017845)	87.7	93.7	86.1	86.3	89	90.4	90.9	92	92.8	92.9	92.6	91.9	89.8	89.8	91	89.9	75.5	84.3	97.8	93.6	94	93.6	92.6	96.5
CN_HKU3-1_R.sinicus_(DQ022305)	87.6	94.6	86.5	86.1	89.1	90.6	91	92	91.6	90.6	92.3	91.6	90.8	89.8	89.7	91.1	76.1	83	97.4	94.8	94.5	93.3	92.6	96.1
CN_FJ2021D_R.sinicus_(OK017809)	87.8	95.2	86.1	86.3	89	90.2	91.4	93.2	92.8	90.3	92.8	92.3	90.5	90.4	89.9	90.4	75.9	84	97	94.6	94	92.3	93.3	96.6
CN_Longquan-140_R.pusillus_(KF294457)	86.6	94.3	73.7	85.6	88.7	89.4	90.9	92.4	92.8	90.3	89.9	91.9	90.3	89.4	89.9	90.2	75.6	84.2	97	94.2	94	92.5	93.3	96.1
CN_F46_R.pusillus_(KU973692)	91.6	92.2	87	91.5	95.1	93.9	97.2	95.2	99	97.6	97.6	97.9	98	95.6	93.3	93.4	74.9	88.1	98.7	96.9	97.3	94.7	94.8	98
CN_LYRa11_R.affinis_(KF569996)	90.2	92.4	86.9	91.4	90.1	92.2	92.8	90.4	93.1	93.2	94	96.8	94	91.8	90.5	90.4	83.6	89.6	98.3	94.5	94.5	93.1	86.7	96.9
CN_RmYN07_R.malayanus_(EPI_ISL_1699447)	89.5	92.2	87.3	91.3	90.5	92.8	93	91.6	94.1	93.2	93.3	94.7	92.6	92.1	90.4	89.8	76.5	83.5	98.3	95.5	95.1	92	87.4	97.1
CN_RsYN03_R.sinicus_(EPI_ISL_1699443)	90.5	93.1	87.1	93.9	90.5	92.7	93.1	90.8	94.1	93.2	94.5	96.7	96.7	92	92.8	89.3	76.7	83.6	99.1	95.5	94.5	91.5	86.7	97.4
CN_RsYN09_R.stheno_(EPI_ISL_1699449)	90.2	92.8	87.1	94.2	89.7	92	93.2	91.6	93.8	93.2	93.8	95	92.1	91.9	91.5	89.6	80	84.3	97.8	95.7	95.6	92.3	85.9	96.8
CN_YN2011_C.plicatus_(JX993988)	90.5	92	87.1	95.1	90.2	92.2	93	91.2	93.9	92.9	94.2	94.9	92.3	92.2	93.2	89.5	76.9	89.9	98.7	94.5	95.6	92.5	87.4	97
CN_SC2018_R.sinicus_(MK211374)	90.2	94.6	87	86.8	94	97.3	98.9	98	98.7	99.1	98.1	97.1	96.8	93.2	88.5	91.4	77	90	99.1	98.2	95.6	93.3	94.8	96.7
CN_JX2021D_R.siamensis_(OK017860)	88.3	93.3	85.9	86.4	89.7	91	90.8	91.6	94.3	92.9	95.7	94.3	93.8	90.2	89.4	91.3	77.1	83.2	97.4	94	91.8	93.3	94.1	95.6
CN_Rm1_R.macrotis_(DQ412043)	87.7	91.5	85.8	85.4	89.5	90.7	91.6	92	94.4	92.6	92.1	93.5	90.1	90.1	89.6	91	77.1	83.5	96.1	94.5	94.5	92.8	95.6	95.9
CN_HN2021C_R.sinicus_(OK017832)	87.8	93.9	85.7	86.2	89.7	91	90.8	94	94.6	92.9	95.9	94.1	91	89.8	89.4	91.5	74.6	86.8	95.2	94.6	92.9	93.9	92.6	95.9
CN_GX2019A_R.siamensis_(OK017859)	89.5	93.9	85.7	86.1	89.9	96.2	97.7	97.6	98.7	96.8	95.9	96.6	93.3	95.4	93.3	92.5	75.6	87.3	97.8	96.4	93.4	93.6	91.9	97.1
CN_HB2013_R.sinicus_(KJ473814)	88.6	94.4	89.4	87.4	89.5	91.2	92.4	91.6	93.9	93.8	91.6	93.1	90.5	91.1	91.2	91.8	77.4	83	97.8	95.1	94.5	93.6	94.1	96.3
CN_HN2021E_R.sinicus_(OK017834)	88.4	95.4	88.1	87.3	89.6	90.2	91.1	92.8	94.8	92	92.8	93.9	89.6	90.3	90	90.4	77.5	84	98.3	94.8	94.5	94.7	94.1	96.9
CN_SC2018B_R.sinicus_(OK017846)	87.9	94.6	87.5	87.2	88.1	90.2	90.8	88.4	91.6	92.9	92.8	92.8	90.8	89.6	88.8	92.4	76.4	80.9	97	93	94	93.1	91.9	96.6
CN_SN2011_R.pusillus_(JX993987)	88.2	93.5	88.2	87.2	88.8	91.4	91.3	92.4	91.2	94.1	92.6	93	90.5	89.6	90.5	92.5	77	82.9	97.4	93	95.1	93.1	93.3	96.1
CN_Rf1_R.ferrumequinum_(DQ412042)	87.6	91.7	85.2	86.7	88.4	90.4	90.9	87.1	92.4	93.5	91.4	92.4	90.4	90.3	89.5	89.1	74.6	88.5	96.5	95.2	94.5	92.5	94.1	93.9
CN_SX2013_R.ferrumequinum_(KJ473813)	87.5	91.5	85.3	86.8	87.9	90.2	91	87.1	91.8	92.9	91.1	92.9	90.7	89.4	88.2	89.3	74.6	88.3	96.5	94.9	94.5	92.3	96.3	93.6
KR_16BO133_R.ferrumequinum_(KY938558)	85.4	91.3	85.1	77.8	88.1	89.9	89.3	87.1	91.8	93.2	91.6	92.3	90.3	89.3	88.5	89.8	73.8	88	97	94.6	94	90.7	94.1	92.9
CN_LN2020A_R.ferrumequinum_(OK017794)	86.5	91.3	84.8	86.4	87.9	90.1	89.5	86.7	92.1	92.9	91.1	92.1	90.1	89	88.3	90	73.8	88.1	96.5	94.9	92.9	91.5	94.8	92.8
CN_LN2020C_R.ferrumequinum_(OK017796)	84.8	91.3	84.9	77.6	88.1	90	89.3	86.3	91.9	93.2	91.4	92.2	90.2	89.1	87.9	90.1	73.9	87.5	96.5	95.1	94	92.3	94.8	92.8
CN_HN2021A_R.pusillus_(OK017803)	81.9	81.7	68.1	72.9	74.6	83.7	83.3	96.8	97.8	96.8	95.4	97.2	96.1	94.9	88.9	83.6	72.2	75	93.5	84.2	78.7	82.7	80.7	90.9
CN_HN2021B_R.pusillus_(OK017804)	81.9	81.7	68.1	72.8	74.6	83.7	83.3	96.8	97.8	96.8	95.4	97.2	96.1	94.9	88.9	83.6	72.2	75	93.5	84.2	78.7	82.7	80.7	90.9
CN_HN2021G_R.pusillus_(OK017805)	81.5	81.7	67.7	72.8	73.9	82.4	82.2	96	98	96.5	95.9	96.9	96	94.9	89	84	70.5	74.6	93.1	84.5	76.5	82.7	80.7	91.8
CN_ZC45_R.pusillus_(MG772933)	80.5	80.6	68	72.9	73.9	82.8	81.7	92.8	93.4	91.7	92.6	92.4	90.4	89.3	88.9	83.9	72.4	75.4	93.1	83.7	77	80.5	79.3	90.3
CN_ZXC21_R.pusillus_(MG772934)	80.6	81.5	68.5	73.3	73.9	82.8	81.7	94.4	93.1	92.9	91.1	92.5	90.7	89.4	88.5	83.7	72.4	75.1	93.1	83.7	77	80.8	80	90.3
CN_YN2021_R.pusillus_(OK017806)	81.8	82.2	68.4	72.8	74.8	83	79.2	93.6	98.5	98.5	98.3	97.1	96.3	95.4	90.6	83.4	72.2	74.5	93.1	84.5	75.4	83.2	83	88.3
CN_PrC31_R.pusillus_(MW703458)	81.4	82.6	68.3	72.5	75.1	84.1	79.9	79.5	86.4	96.2	98.6	97.1	96.2	94.9	91.4	83.9	72.4	75	92.6	83.3	77	80.5	81.5	88.1
GXP4L_Pangolin_(MT040333)	78.2	81.7	67.7	72.5	74.9	81.7	79.8	79.1	85.9	85.3	87.1	86.7	83.2	83	80.2	83.9	72.7	78.3	94.8	83.7	77.6	83.7	77.8	87.2
GXP5E_Pangolin_(MT040336)	78.1	81.7	67.6	72.5	74.7	81.7	79.8	79.1	85.9	85.3	87.1	86.7	83.1	83	80.2	83.9	72.6	78.3	94.8	83.7	77.6	83.7	75.6	87
GXP2V_Pangolin_(MT072864)	78.1	81.7	67.7	72.5	74.8	81.7	79.8	78.7	85.9	85.3	87.1	86.7	83	83	80.2	83.7	72.5	78.3	94.8	83.4	77.6	84	78.5	87.2
MP789_Pangolin_(MT121216)	78.5	82.6	67.6	72.9	75.5	84.3	80.2	78.7	86.4	85	88.7	85.2	87.6	83	80.7	83.9	72.4	76.2	93.5	84.5	77	82.7	80	87.7
KH_RShSTT182_R.shameli_(EPIISL852604)	78.8	81.3	67.5	72.5	74.4	83.9	78.5	79.1	86.4	83.5	88.2	88.3	87.9	83	81.2	85	73	75.3	93.5	85.2	74.9	80.5	82.2	88.6
LA_BANAL-20-116_R.malayanus_(MZ937002)	78.8	82	68.2	72.8	74.7	83.9	79	79.1	86.4	85.3	88.2	88.3	88.1	83.4	80.9	84.7	71	75.9	93.1	85.8	74.3	80.8	82.2	88.4
LA_BANAL-20-247_R.malayanus_(MZ937004)	78.8	82.2	68.2	72.8	74.7	83.8	79	79.1	86.4	85.3	88.2	88.3	88.2	83.5	80.8	84.5	71.1	75.8	93.1	85.8	74.3	80.8	82.2	88.2
CN_RmYN02_R.malayanus_(EPI_ISL_412977)	78.7	82.4	68.2	72.5	74.5	83.2	79.8	80.3	86	85	88.5	88.2	88.3	83.5	80.5	84.5	70.9	76.2	94.4	85.2	76.5	81.3	82.2	88.4
TH_RaCS203_R.acuminatus_(MW251308)	78.7	82.4	68	72.5	76.6	83.1	79.2	79.1	86	85.5	87.5	88.1	88.1	82.8	81.3	84.4	70.7	75.7	93.5	84.8	77	82.7	80	88.6
CN_RpYN06_R.pusillus_(EPI_ISL_1699446)	78.9	82	68	72.8	74.6	83.7	79.7	80.7	85.9	84.7	88.2	88.2	88.5	82.7	80.5	84.4	72.2	76.6	93.9	84.9	77.6	81.1	83.7	88.1
CN_RaTG13_R.affinis_(MN996532)	78.8	81.9	68.2	72.7	74.3	83.4	79	79.1	86.2	84.7	88.5	88.2	88.2	83.7	80.8	85.5	72.3	76.6	93.9	83.7	76.5	81.1	83	87.9
LA_BANAL-20-52_R.malayanus_(MZ937000)	79	82.4	68.1	73.1	74.7	83.9	79	81.1	86	85.5	88	88.4	88.5	83.2	80.6	84.2	72.9	76.2	93.9	85.7	74.9	79.7	83	88.6
LA_BANAL-20-103_R.pusillus_(MZ937001)	79.1	82.2	67.9	73.2	74.7	83.9	79	80.3	86.5	85.5	88.2	88.4	88.2	83.2	81.1	85.5	73.3	76.5	93.5	85.7	74.9	81.3	82.2	88.5
LA_BANAL-20-236_R.marshalli_(MZ937003)	79	82	68.1	73.1	74.8	83.8	78.9	81.1	86	85.5	88.2	88.4	88.4	83	80.8	84.4	73.6	76.5	93.9	85.1	76	81.3	81.5	88.3
JP_Rco319_R.cornutus_(LC556375)	77.8	81.3	67.7	71.2	74.5	81.5	78.4	83.5	85.4	86.7	88.2	87.1	85.1	85.6	80.7	81.8	71.3	75.9	93.1	86.8	79.2	71.5	74.1	86
CN_RaTG15_R.affinis_(GWHBAUP01000001)	73.9	75.9	63.7	67.8	72.1	78.2	76	74.3	82.5	77.3	82	85.5	86.3	82.9	76.6	80.2	65	69.8	85.7	79.5	66.7	61.1	50.4	77.2
CN_RmYN05_R.malayanus_(EPI_ISL_1699445)	73.9	75.9	63.6	67.8	72.5	78.2	75.9	74.3	82.7	77.3	82	85.5	86.4	83	76.6	79.4	64.8	69.6	85.7	79.5	66.1	61.3	48.9	77.3
CN_RsYN04_R.stheno_(EPI_ISL_1699444)	73.9	75.9	63.6	67.8	72.5	78.2	75.9	74.3	82.5	77.3	82	85.5	86.4	83	76.6	79.4	64.8	69.6	85.7	79.5	66.1	61.3	48.9	77.3

## Sheet: Table S7
Table S7. Homology alignment of SARS-COV-2 as query
Strain	CDS	nsp1	nsp2	nsp3	nsp4	nsp5	nsp6	nsp7	nsp8	nsp9	nsp10	nsp12	nsp13	nsp14	nsp15	nsp16	S	orf3a	E	M	orf6	orf7a	orf7b	N
CN_Rs7327_R.sinicus_(KY417151)	77.3	83	68.1	72.5	75.1	83.4	79.2	81.1	86.9	85	88.7	88.4	88.3	83.2	82.1	84.5	71.8	76.2	93.9	84.2	77.6	84.3	83	88.1
CN_Rs9401_R.sinicus_(KY417152)	79.1	83	68.7	72.6	75.1	83.4	79.2	81.1	86.7	85	88.7	88.4	88.4	83.2	82.1	84.5	71.8	76.3	93.1	83.9	77.6	84.3	83	88.2
CN_YN2018B_R.sinicus_(MK211376)	77.4	82.8	68.9	72.6	74.9	83.3	79	81.1	86.9	85	88.7	88.5	88.4	83.2	82.4	85.2	71.9	76.2	93.1	84.2	78.1	84.3	83	88.4
CN_RsSHC014_R.sinicus_(KC881005)	79	83	68.5	72.3	75.1	83.4	79.1	81.1	86.9	85	88.7	88.2	88.2	82.6	82.1	84.5	72	76.4	94.4	84.2	78.1	84	83	88
CN_WIV1_R.sinicus_(KF367457)	77.3	82.4	68.4	72.6	74.9	83.4	79.1	81.1	86.9	85	88.7	88.1	88.1	82.7	82.2	84.7	72.1	76.3	94.4	84.2	78.1	84.5	83	87.9
CN_YN2020H_R.sinicus_(OK017858)	79.1	82.4	68.9	72.6	75.3	83.7	78.9	81.5	86.9	85	89	88.2	88.1	83.6	82	85	71.8	76	93.5	84.6	78.1	85.1	83	88.1
CN_Rs4231_R.sinicus_(KY417146)	79	82.8	68.4	72.6	75.4	83.7	79.2	81.1	86.4	84.7	88.2	88.6	87.9	83.5	81.9	85.7	71.7	75.9	92.2	83.7	77	84.5	83	88.2
CN_WIV16_R.sinicus_(KT444582)	77.4	82.6	67.9	72.4	75.2	83.8	79.1	81.1	86.9	84.1	89.4	88.4	88.2	83.2	81.6	85.7	72	76.4	94.4	84.2	77.6	84.5	83	88
CN_YN2020B_R.sinicus_(OK017852)	78.8	83.3	68.8	72.6	75.5	83.4	79.1	81.1	86.7	84.7	88.7	88.5	88.2	82.6	82.3	86.2	71.9	76	93.9	84	78.7	84.3	83	87
CN_Rf4092_R.ferrumequinum_(KY417145)	78.5	83	68.1	72.4	75.2	83.6	79.2	79.5	86.4	85	88.2	88.5	88.7	83	82.3	85.1	68.3	75.3	93.1	84	77.6	84.5	82.2	87.7
CN_Anlong-103_R.sinicus_(KY770858)	78.9	83	68.1	72.4	75.7	83.6	78.9	80.3	86.5	84.4	88.5	88.6	88	82.5	82.3	85.3	70.5	75.6	93.5	84.2	79.2	85.1	82.2	87.7
CN_YN2013_R.sinicus_(KJ473816)	78.9	82	68.1	72.4	75.1	83.4	79.1	81.1	86.5	84.7	88.5	88.7	88.4	83.4	82.5	85.2	70.4	75.6	94.4	84.9	77.6	84.3	84.4	88.3
CN_YN2018A_R.sinicus_(MK211375)	79.2	82.2	68.6	72.5	75	83.6	78.7	81.1	86.9	85.3	89	88.3	88.2	83.6	82.1	85.5	71	75.4	93.5	83.7	78.7	84.3	83	88.1
CN_Rs672_R.sinicus_(FJ588686)	77.6	82.4	69.1	65	75.4	83.1	79.3	81.9	87	85	88.5	88.3	87.4	83	82	85.3	70.5	75.4	93.9	84.2	78.7	84.3	83	87.3
CN_YN2018D_R.sinicus_(MK211378)	77.5	82.8	68.8	72.5	75.3	83.6	78.9	81.1	86.9	85	88.7	88.4	88.1	83	82.3	84.7	70.9	75.7	93.1	84	78.1	84.3	83	88.4
CN_GD2017F_R.affinis_(OK017792)	79.1	83.1	68.5	72.4	76	83.2	78.9	81.1	86.9	85	88.2	88.3	88	82.5	82.3	84.4	70.9	75.8	92.2	83.6	78.7	82.7	82.2	87.3
CN_YN2020A_R.affinis_(OK017793)	79.2	82.6	68.7	72.4	75.2	83.4	78.6	81.5	85.9	85	88.7	88.3	88.2	82.9	82.2	85.6	71	76.5	93.5	84	78.7	83.7	83	88.3
CN_YNLF_31C_R.ferrumequinum_(KP886808)	78.5	80	68.5	72.3	74.8	83.6	79.5	80.3	86.4	85	88.5	88.3	87.8	83.2	82.1	83.6	69.4	75.2	93.1	84	77	82.7	83.7	87.9
CN_GZ2021H_R.sinicus_(OK017830)	78.8	81.9	68.6	72.2	75.7	83.6	79.8	80.7	86.5	83.8	89.7	88.1	88.3	82.9	81.9	84.4	71	75.6	93.9	84.6	77	84.5	82.2	87.7
CN_Rp3_R.pearsonii_(DQ071615)	79.1	81.3	68.3	72.5	75.1	83.8	78.9	80.3	86.5	83.8	88.7	88.2	88	83.3	81.7	85	71	74.7	93.9	84.5	77	83.5	82.2	88.1
CN_GX2013_R.sinicus_(KJ473815)	78.7	81.9	68.6	72.2	75	83.8	79.3	81.9	86.7	85	88.5	88.4	88.3	82.7	82.2	85	70.9	75.4	93.5	84.2	77.6	84.5	81.5	87.3
CN_JX2021M_R.sinicus_(OK017842)	78.7	81.3	68.4	72.3	75.3	83.7	79.8	81.1	86.7	85	88.5	88.2	88.2	82.7	82.3	85	71	75.8	92.6	83.9	76	83.7	81.5	87.5
CN_GD2019A_R.sinicus_(OK017825)	79	81.3	68.7	72.3	75.5	84.1	79.5	81.1	86.4	83.5	86.8	87.2	88.1	82.5	81.2	84.6	71	75.9	93.5	83.4	76	84.5	83	88.2
CN_JX2021N_R.sinicus_(OK017843)	79.1	82.4	68	72	76.7	83.6	79.8	80.7	86.7	86.1	89.4	88.3	87.4	82.5	81.8	85.4	70.9	75.9	93.5	84	76	84	80	88.4
CN_GD2017Q_R.sinicus_(OK017823)	78.5	80.9	68.1	72.2	74.3	82.6	79.1	83.5	85.9	84.4	87.8	87.4	88.4	82.9	82.3	84.7	70.8	75.1	93.5	83.1	75.4	84.8	82.2	88.2
CN_GD2016B_R.sinicus_(OK017812)	78.6	81.7	68.2	72.2	76	83.4	79.8	81.9	86.7	83.2	87.5	86.7	87.7	82	82.3	84.7	70.7	75.6	93.1	84	76.5	84.3	80.7	88.5
CN_GD2017H_R.sinicus_(OK017814)	79.1	81.7	68	72.1	76.1	83.3	79.1	81.1	86.9	84.4	89	88.2	88.2	82.5	82.2	84.5	70.9	75.6	93.5	84	76.5	83.2	81.5	87.7
CN_JX2021J_R.sinicus_(OK017839)	78.8	81.9	68.5	72.4	76.5	84.4	80.3	83.1	85.5	85.3	89.7	87.2	88.2	82.7	81.2	84.3	71.1	76.2	93.5	84.2	75.4	84.5	81.5	88.2
CN_HB2020E_R.sinicus_(OK017834)	79.3	80.9	68.8	72.5	76.4	84	80.3	82.3	85.4	85.8	88	87.8	88.2	83.2	83.3	84.9	70.8	75.3	93.9	83.4	76	83.7	81.5	88.2
CN_JX2021C_R.sinicus_(OK017837)	79.2	81.9	68.4	72.2	76.3	83.2	80.1	80.7	86.9	87	88.5	87.4	88.1	83.2	83.1	84.4	71	75	93.9	83.6	75.4	84.3	82.2	88.1
CN_AH2021A_R.sinicus_(OK017807)	79.3	81.7	68.8	72.4	76.5	83.8	80.3	83.5	86.2	85.5	89.7	86.8	88.5	83.2	80.7	85.6	71.2	75.2	93.5	84.2	75.4	84.3	79.3	87.7
CN_JX2021P_R.sinicus_(OK017845)	78.7	81.3	68.6	72.2	76.3	83.7	80.7	82.7	87.2	85.5	89.9	86.4	87.9	83.2	81.5	84.3	71.4	75.8	93.9	83.4	76	83.5	80	87.6
CN_HKU3-1_R.sinicus_(DQ022305)	79	81.9	68.8	72	76.5	82.8	80.3	83.1	84.8	87.3	89	85.9	88.2	81.9	81.7	84.4	71.2	75.6	93.9	84	75.4	84.5	81.5	88
CN_FJ2021D_R.sinicus_(OK017809)	79.3	82.2	68.7	72.6	76.9	84.5	80.6	83.1	87	87.6	90.6	86.5	87.7	82.8	81.6	85.2	71	75.9	93.5	84	76	84	80	87.7
CN_Longquan-140_R.pusillus_(KF294457)	80	82	81.6	72.8	76.5	83.8	80.5	83.1	86.5	87.6	87.8	86.5	87.5	82.8	81.6	85	71	75.7	93.5	84.2	76	84	80	87.3
CN_F46_R.pusillus_(KU973692)	78.4	80.9	67.3	72.6	74.6	84.1	79	79.1	86.4	85	88	88.1	87.9	83.8	81.5	84.9	68.2	75.2	93.5	84.6	77.6	83.7	81.5	88.1
CN_LYRa11_R.affinis_(KF569996)	79	80.7	67.6	72.5	74.9	83.4	80.9	82.7	85.2	86.4	87.1	88.1	87.6	83.5	81.3	83.5	72.5	77.1	93.5	84.5	78.7	81.6	80	88.4
CN_RmYN07_R.malayanus_(EPI_ISL_1699447)	78.9	81.1	67.3	72.6	75	83.6	80.6	82.3	85.7	85.8	87.8	87.2	86.7	83.5	82.2	83.9	70.6	76.4	92.6	85.1	78.1	82.7	80	87.7
CN_RsYN03_R.sinicus_(EPI_ISL_1699443)	79.1	81.3	67.1	72.7	75.1	83.3	80.9	82.7	85.7	86.1	88.2	88.1	88	83.3	83.3	84.3	70.7	76.9	93.1	85.1	77.6	82.7	78.5	87.8
CN_RsYN09_R.stheno_(EPI_ISL_1699449)	79.1	81.3	67.8	72.4	75.9	82.9	81	82.7	85.2	86.1	88.5	88.1	87	83.5	82	83.6	71.1	75.9	93.1	83.9	78.7	82.4	77.8	87.7
CN_YN2011_C.plicatus_(JX993988)	79.1	80.4	67.6	72.5	76.4	82.9	80.9	82.7	85.4	85.8	88.2	87.7	87.1	83.2	83	84	70.6	76	93.5	85.7	78.7	82.4	80	87.7
CN_SC2018_R.sinicus_(MK211374)	78.9	81.5	69.3	71.9	75.3	83.4	79	81.1	85.7	85	88.7	87.7	87.9	83	80.5	85	70.6	75.2	93.1	84	77	84.8	82.2	87.8
CN_JX2021D_R.siamensis_(OK017860)	79.3	82.4	69.3	72.3	75.5	82.7	80.9	81.9	87.4	86.1	90.2	87.7	87.5	82.6	81.4	84.6	71.2	76.6	92.2	84.6	76	83.7	83.7	87.6
CN_Rm1_R.macrotis_(DQ412043)	78.9	80	68.7	71.8	75.1	84.9	80.1	82.3	86.9	85.3	89	87.4	87.6	81.8	80.9	84.9	71.1	75.3	92.2	84.2	76.5	83.2	82.2	88
CN_HN2021C_R.sinicus_(OK017832)	79	82.8	68.9	72.4	75.5	82.7	80.7	82.3	86.2	86.1	90.4	87.6	88	82.6	81.8	85.3	69.2	75.3	92.2	84	77.6	84	82.2	88.2
CN_GX2019A_R.siamensis_(OK017859)	78.6	82	69.4	72.6	75.6	83.7	79.4	81.5	86.5	83.8	87.3	88.3	88	82.4	82.4	84.4	68.9	75.7	91.8	84.2	76	84	80.7	88.2
CN_HB2013_R.sinicus_(KJ473814)	79.2	83.7	68.6	72.6	76	83.4	81.1	82.7	86	85.5	89	87.2	86.9	82.9	81.9	85.4	70.8	75.3	93.9	84.6	76.5	83.7	83	88.3
CN_HN2021E_R.sinicus_(OK017834)	79	82.8	68.9	72.7	75.9	82.6	80.6	81.9	86.5	85.5	89.2	87.8	87.3	82.5	81.9	85.3	71.3	76.2	93.5	84.2	76.5	84.8	81.5	87.9
CN_SC2018B_R.sinicus_(OK017846)	78.9	83	68.3	72.3	76.5	81.8	80.3	81.1	86.2	84.7	88	87.5	87.9	82.6	82.1	85.2	70.4	71.9	93.1	82.8	77.6	82.9	80.7	87.9
CN_SN2011_R.pusillus_(JX993987)	78.9	83.3	67.7	72.1	75.8	82.8	81.6	81.9	86.2	86.7	89.4	87.5	86.8	82.5	82.5	84.9	70.5	75.3	93.1	83.7	76.5	83.2	81.5	88.2
CN_Rf1_R.ferrumequinum_(DQ412042)	78.2	80.4	68.8	72.4	76.3	82.9	80.9	82.7	86.9	85.5	88	87.2	87.2	81.5	81.2	83.2	69.2	74.6	93.1	82.7	79.2	83.7	81.5	86.5
CN_SX2013_R.ferrumequinum_(KJ473813)	78.3	80.2	69	72.7	76.2	82.7	80.7	82.7	86.4	84.4	88.2	87.6	87.2	82.4	81	83.2	69.2	75	93.1	82.4	79.2	83.7	83	86.6
KR_16BO133_R.ferrumequinum_(KY938558)	76.4	80.6	69.1	65.4	76.3	82.1	80.5	81.9	86.2	85.5	88.7	87.4	86.7	81.7	80.8	84.9	67.5	74	92.6	82.5	78.7	82.4	80.7	85.6
CN_LN2020A_R.ferrumequinum_(OK017794)	77.6	80	69	72.6	76.4	82.4	80.5	80.7	86.2	85.3	88.5	87.4	86.6	82.2	80.8	84.9	67.8	74.1	91.8	82.5	77.6	82.7	81.5	85.7
CN_LN2020C_R.ferrumequinum_(OK017796)	76.1	80	68.8	65.3	76.4	82.5	80	81.1	86	85.5	88.7	87.3	86.6	81.8	80.6	85.2	67.9	73.8	91.3	82.7	78.7	83.7	81.5	86
CN_HN2021A_R.pusillus_(OK017803)	88	92.2	92.5	91	91.1	92.5	90.7	81.5	86	84.4	89.2	88	87.9	82.7	82.9	89.5	74.9	89	99.1	94.5	96.2	92	96.3	91.4
CN_HN2021B_R.pusillus_(OK017804)	88	92.2	92.5	90.9	91.1	92.5	90.7	81.5	86	84.4	89.2	88	87.9	82.7	82.9	89.5	74.9	89	99.1	94.5	96.2	92	96.3	91.4
CN_HN2021G_R.pusillus_(OK017805)	87.7	93.1	91	90.7	92.1	91.4	91.1	80.3	86.9	84.4	88.7	88.3	88.2	82.9	84	89.8	72.7	88.4	98.7	94.6	95.6	90.9	96.3	90.4
CN_ZC45_R.pusillus_(MG772933)	88	93.1	92.3	91.1	90.3	92.2	91.7	82.7	87.2	86.7	90.9	86.6	88	83	82.9	89.6	75.6	88	98.7	93.4	95.1	89.1	94.8	91.2
CN_ZXC21_R.pusillus_(MG772934)	87.8	93.9	92.9	90.2	90	91.9	91.4	81.1	86.5	84.4	88.7	86.8	88.4	82.7	82.7	89.4	75.2	89.1	98.7	93.4	95.1	89.3	95.6	91.3
CN_YN2021_R.pusillus_(OK017806)	90.1	97.4	96.3	95.4	94.5	96	95.7	83.5	86	85	88.5	88	88.1	83.3	83.1	90.6	74.8	88.7	98.7	93.4	94.5	89.9	97.8	97.1
CN_PrC31_R.pusillus_(MW703458)	90.9	96.3	96.3	96.4	96.7	97.5	97	98.8	98.3	88.2	88.7	88.1	87.9	82.8	83.3	90.5	75.2	89.3	99.1	93.6	95.6	96	97.8	97
GXP4L_Pangolin_(MT040333)	85.7	86.5	82.9	81.3	81.6	86.6	84.9	83.5	87.5	83.2	90.9	88.5	85.1	85.6	90.1	89.8	83.4	87.1	97.4	91.3	90.7	86.9	82.2	91
GXP5E_Pangolin_(MT040336)	85.6	86.5	82.9	81.3	81.4	86.6	84.9	83.5	87.5	83.2	90.9	88.5	85.1	85.6	90	89.8	83.4	87.1	97.4	91.3	90.7	86.9	80	90.9
GXP2V_Pangolin_(MT072864)	85.6	86.5	82.9	81.2	81.5	86.6	84.9	83.1	87.5	83.2	90.9	88.5	85	85.6	90	89.9	83.4	87.1	97.4	91.2	90.7	86.7	83	91
MP789_Pangolin_(MT121216)	90.2	91.5	88.5	88.1	89.9	93.8	92.9	92	93.4	88.2	95.9	91.3	92.2	88.4	92.1	92.5	83.9	93.4	99.1	93.3	95.6	93.6	91.9	96.2
KH_RShSTT182_R.shameli_(EPIISL852604)	92.9	93.5	89.1	92.3	97.3	96.9	96.9	98.4	98.3	97.3	96.2	97.2	98	96.3	93.3	91.1	79.7	94.4	99.1	95.1	95.6	96.3	98.5	93.9
LA_BANAL-20-116_R.malayanus_(MZ937002)	93.3	98.1	96.1	97	97	95.8	97.5	98.8	98.5	97.3	99.3	98.3	98.2	95.9	98	93.3	71.6	95.7	97.4	94.9	96.2	97.6	92.6	97.9
LA_BANAL-20-247_R.malayanus_(MZ937004)	93.3	98.3	96.1	96.8	96.9	95.9	97.4	98.8	98.5	97.3	99.3	98.3	98.2	95.8	98.1	93	71.6	95.8	97.4	94.9	96.2	97.6	92.6	97.6
CN_RmYN02_R.malayanus_(EPI_ISL_412977)	93.4	98	97.2	96.4	97.3	96.9	96	97.2	98.5	98.8	99.8	98.4	97.5	97.5	97.9	94.5	71.9	96.4	98.7	94.5	96.7	96.3	92.6	97.3
TH_RaCS203_R.acuminatus_(MW251308)	91.4	91.7	93.2	92.1	90.8	96	97	96.4	97.8	98.2	98.6	96.6	97.7	96.1	93	91.5	70.5	92.1	99.1	94.3	96.2	92.5	94.1	93.2
CN_RpYN06_R.pusillus_(EPI_ISL_1699446)	94.6	98.1	96.4	96.6	98.3	98.5	96.4	97.6	98.3	97.3	98.8	98.4	97.5	97	97.8	93.5	76.7	96.3	99.1	94.2	96.7	96.8	97.8	97.7
CN_RaTG13_R.affinis_(MN996532)	96.2	96.3	95.5	95.7	95.8	95.9	96	97.6	98.1	98.8	98.3	97.8	98.1	97.3	96.3	95.7	93	96.3	99.6	95.1	98.4	95.7	99.3	96.9
LA_BANAL-20-52_R.malayanus_(MZ937000)	96.9	97.6	96.7	97.1	96.9	95.9	97.5	97.2	97.8	97.1	99.5	98.4	97.2	96	97.9	96.4	94.7	95.6	99.6	95.2	96.7	96.3	97.8	98
LA_BANAL-20-103_R.pusillus_(MZ937001)	96	98	97.3	97.2	97.1	96.9	97.4	98	98	97.1	99.3	98.3	97.1	95.6	97.1	95.2	87.3	96.3	97.8	94.9	96.7	97.6	92.6	97.6
LA_BANAL-20-236_R.marshalli_(MZ937003)	95.9	98.1	96.8	96.5	96.9	95.9	97.4	97.2	97.3	97.1	99.3	98.5	97.1	95.8	98.7	95.1	87.4	96.7	98.3	95.2	96.7	97.6	97	97.7
JP_Rco319_R.cornutus_(LC556375)	79.2	85.4	72.7	72.4	79.6	85.6	83.6	81.1	85.9	85.5	86.8	85.9	85.3	83.3	81.3	83.4	70.4	83.4	97.4	86.5	86.3	77.1	77.8	88.4
CN_RaTG15_R.affinis_(GWHBAUP01000001)	76.5	83.7	71.6	69.7	77.3	79.8	78.4	82.3	82.2	81.1	84.2	91.3	91.4	89.6	82.5	83	63.1	68.9	84.4	77.1	63.9	62.4	54.8	76.3
CN_RmYN05_R.malayanus_(EPI_ISL_1699445)	76.5	83.7	71.5	69.7	77.1	79.8	78.4	82.3	82.3	81.1	84.2	91.3	91.6	89.2	82.7	81.7	63.7	68.9	84.4	77.3	63.4	61.6	53.3	76.7
CN_RsYN04_R.stheno_(EPI_ISL_1699444)	76.5	83.7	71.5	69.7	77.1	79.8	78.4	82.3	82.2	81.1	84.2	91.3	91.6	89.2	82.7	81.7	63.6	68.9	84.4	77.3	63.4	61.6	53.3	76.7

## Sheet: Table S8
Table S8. The detailed sampling information for bat individual between 2016-2021
Row	Sample ID	Year	Province	Month	Species	Date	Location	Gender	latitude and longitude
1	SC16001	2016	SC	8	Hipposideros pratti	20160826	Meishan City	Male	Requests for these data should be addressed to Zhiqiang Wu or Shuyi Zhang
2	SC16002	2016	SC	8	Hipposideros pratti	20160826	Meishan City	Male	Requests for these data should be addressed to Zhiqiang Wu or Shuyi Zhang
3	SC16003	2016	SC	8	Hipposideros pratti	20160826	Meishan City	Male	Requests for these data should be addressed to Zhiqiang Wu or Shuyi Zhang
4	SC16004	2016	SC	8	Hipposideros pratti	20160826	Meishan City	Male	Requests for these data should be addressed to Zhiqiang Wu or Shuyi Zhang
5	SC16005	2016	SC	8	Hipposideros pratti	20160826	Meishan City	Female	Requests for these data should be addressed to Zhiqiang Wu or Shuyi Zhang
6	SC16006	2016	SC	8	Hipposideros pratti	20160826	Meishan City	Female	Requests for these data should be addressed to Zhiqiang Wu or Shuyi Zhang
7	SC16007	2016	SC	8	Hipposideros pratti	20160826	Meishan City	Female	Requests for these data should be addressed to Zhiqiang Wu or Shuyi Zhang
8	SC16008	2016	SC	8	Hipposideros pratti	20160826	Meishan City	Female	Requests for these data should be addressed to Zhiqiang Wu or Shuyi Zhang
9	SC16009	2016	SC	8	Myotis spp.	20160826	Meishan City	Male	Requests for these data should be addressed to Zhiqiang Wu or Shuyi Zhang
10	SC16010	2016	SC	8	Myotis spp.	20160826	Meishan City	Male	Requests for these data should be addressed to Zhiqiang Wu or Shuyi Zhang
11	SC16011	2016	SC	8	Rhinolophus rex	20160826	Meishan City	Female	Requests for these data should be addressed to Zhiqiang Wu or Shuyi Zhang
12	SC16012	2016	SC	8	Rhinolophus rex	20160826	Meishan City	Female	Requests for these data should be addressed to Zhiqiang Wu or Shuyi Zhang
13	SC16013	2016	SC	8	Rhinolophus sinicus	20160826	Meishan City	Female	Requests for these data should be addressed to Zhiqiang Wu or Shuyi Zhang
14	SC16014	2016	SC	8	Rhinolophus sinicus	20160826	Meishan City	Female	Requests for these data should be addressed to Zhiqiang Wu or Shuyi Zhang
15	SC16015	2016	SC	8	Miniopterus schreibersii	20160826	Meishan City	Female	Requests for these data should be addressed to Zhiqiang Wu or Shuyi Zhang
16	SC16016	2016	SC	8	Miniopterus schreibersii	20160826	Meishan City	Female	Requests for these data should be addressed to Zhiqiang Wu or Shuyi Zhang
17	SC16017	2016	SC	8	Miniopterus schreibersii	20160826	Meishan City	Female	Requests for these data should be addressed to Zhiqiang Wu or Shuyi Zhang
18	SC16018	2016	SC	8	Miniopterus schreibersii	20160826	Meishan City	Female	Requests for these data should be addressed to Zhiqiang Wu or Shuyi Zhang
19	SC16019	2016	SC	8	Miniopterus schreibersii	20160826	Meishan City	Female	Requests for these data should be addressed to Zhiqiang Wu or Shuyi Zhang
20	SC16020	2016	SC	8	Miniopterus schreibersii	20160826	Meishan City	Female	Requests for these data should be addressed to Zhiqiang Wu or Shuyi Zhang
21	SC16021	2016	SC	8	Miniopterus schreibersii	20160826	Meishan City	Male	Requests for these data should be addressed to Zhiqiang Wu or Shuyi Zhang
22	SC16022	2016	SC	8	Miniopterus schreibersii	20160826	Meishan City	Male	Requests for these data should be addressed to Zhiqiang Wu or Shuyi Zhang
23	SC16023	2016	SC	8	Miniopterus schreibersii	20160826	Meishan City	Male	Requests for these data should be addressed to Zhiqiang Wu or Shuyi Zhang
24	SC16024	2016	SC	8	Miniopterus schreibersii	20160826	Meishan City	Male	Requests for these data should be addressed to Zhiqiang Wu or Shuyi Zhang
25	SC16025	2016	SC	8	Miniopterus schreibersii	20160826	Meishan City	Male	Requests for these data should be addressed to Zhiqiang Wu or Shuyi Zhang
26	SC16026	2016	SC	8	Miniopterus schreibersii	20160826	Meishan City	Male	Requests for these data should be addressed to Zhiqiang Wu or Shuyi Zhang
27	SC16027	2016	SC	8	Miniopterus schreibersii	20160826	Meishan City	Male	Requests for these data should be addressed to Zhiqiang Wu or Shuyi Zhang
28	SC16028	2016	SC	8	Miniopterus schreibersii	20160826	Meishan City	Male	Requests for these data should be addressed to Zhiqiang Wu or Shuyi Zhang
29	SC16029	2016	SC	8	Miniopterus schreibersii	20160826	Meishan City	Male	Requests for these data should be addressed to Zhiqiang Wu or Shuyi Zhang
30	SC16030	2016	SC	8	Miniopterus schreibersii	20160826	Meishan City	Male	Requests for these data should be addressed to Zhiqiang Wu or Shuyi Zhang
31	SC16031	2016	SC	8	Miniopterus schreibersii	20160826	Meishan City	Male	Requests for these data should be addressed to Zhiqiang Wu or Shuyi Zhang
32	SC16032	2016	SC	8	Miniopterus schreibersii	20160826	Meishan City	Male	Requests for these data should be addressed to Zhiqiang Wu or Shuyi Zhang
33	SC16033	2016	SC	8	Miniopterus schreibersii	20160826	Meishan City	Male	Requests for these data should be addressed to Zhiqiang Wu or Shuyi Zhang
34	SC16034	2016	SC	8	Miniopterus schreibersii	20160826	Meishan City	Male	Requests for these data should be addressed to Zhiqiang Wu or Shuyi Zhang
35	SC16035	2016	SC	8	Miniopterus schreibersii	20160826	Meishan City	Male	Requests for these data should be addressed to Zhiqiang Wu or Shuyi Zhang
36	SC16036	2016	SC	8	Miniopterus schreibersii	20160826	Meishan City	Male	Requests for these data should be addressed to Zhiqiang Wu or Shuyi Zhang
37	SC16037	2016	SC	8	Miniopterus schreibersii	20160826	Meishan City	Female	Requests for these data should be addressed to Zhiqiang Wu or Shuyi Zhang
38	SC16038	2016	SC	8	Miniopterus schreibersii	20160826	Meishan City	Female	Requests for these data should be addressed to Zhiqiang Wu or Shuyi Zhang
39	SC16039	2016	SC	8	Miniopterus schreibersii	20160826	Meishan City	Female	Requests for these data should be addressed to Zhiqiang Wu or Shuyi Zhang
40	SC16040	2016	SC	8	Miniopterus schreibersii	20160826	Meishan City	Female	Requests for these data should be addressed to Zhiqiang Wu or Shuyi Zhang
41	SC16041	2016	SC	8	Miniopterus schreibersii	20160826	Meishan City	Male	Requests for these data should be addressed to Zhiqiang Wu or Shuyi Zhang
42	SC16042	2016	SC	8	Miniopterus schreibersii	20160826	Meishan City	Male	Requests for these data should be addressed to Zhiqiang Wu or Shuyi Zhang
43	SC16043	2016	SC	8	Miniopterus schreibersii	20160826	Meishan City	Female	Requests for these data should be addressed to Zhiqiang Wu or Shuyi Zhang
44	SC16044	2016	SC	8	Miniopterus schreibersii	20160826	Meishan City	Female	Requests for these data should be addressed to Zhiqiang Wu or Shuyi Zhang
45	SC16045	2016	SC	8	Miniopterus schreibersii	20160826	Meishan City	Male	Requests for these data should be addressed to Zhiqiang Wu or Shuyi Zhang
46	SC16046	2016	SC	8	Miniopterus schreibersii	20160826	Meishan City	Male	Requests for these data should be addressed to Zhiqiang Wu or Shuyi Zhang
47	SC16047	2016	SC	8	Miniopterus schreibersii	20160826	Meishan City	Female	Requests for these data should be addressed to Zhiqiang Wu or Shuyi Zhang
48	SC16048	2016	SC	8	Miniopterus schreibersii	20160826	Meishan City	Female	Requests for these data should be addressed to Zhiqiang Wu or Shuyi Zhang
49	SC16049	2016	SC	8	Miniopterus schreibersii	20160826	Meishan City	Female	Requests for these data should be addressed to Zhiqiang Wu or Shuyi Zhang
50	SC16050	2016	SC	8	Miniopterus schreibersii	20160826	Meishan City	Female	Requests for these data should be addressed to Zhiqiang Wu or Shuyi Zhang
51	SC16051	2016	SC	8	Miniopterus schreibersii	20160826	Meishan City	Male	Requests for these data should be addressed to Zhiqiang Wu or Shuyi Zhang
52	SC16052	2016	SC	8	Miniopterus schreibersii	20160826	Meishan City	Male	Requests for these data should be addressed to Zhiqiang Wu or Shuyi Zhang
53	SC16053	2016	SC	8	Rhinolophus affinis	20160826	Meishan City	Male	Requests for these data should be addressed to Zhiqiang Wu or Shuyi Zhang
54	SC16054	2016	SC	8	Rhinolophus affinis	20160826	Meishan City	Male	Requests for these data should be addressed to Zhiqiang Wu or Shuyi Zhang
55	SC16055	2016	SC	8	Miniopterus schreibersii	20160826	Meishan City	Male	Requests for these data should be addressed to Zhiqiang Wu or Shuyi Zhang
56	SC16056	2016	SC	8	Miniopterus schreibersii	20160826	Meishan City	Male	Requests for these data should be addressed to Zhiqiang Wu or Shuyi Zhang
57	SC16057	2016	SC	8	Miniopterus schreibersii	20160826	Meishan City	Female	Requests for these data should be addressed to Zhiqiang Wu or Shuyi Zhang
58	SC16058	2016	SC	8	Miniopterus schreibersii	20160826	Meishan City	Female	Requests for these data should be addressed to Zhiqiang Wu or Shuyi Zhang
59	SC16059	2016	SC	8	Miniopterus schreibersii	20160826	Meishan City	Female	Requests for these data should be addressed to Zhiqiang Wu or Shuyi Zhang
60	SC16060	2016	SC	8	Miniopterus schreibersii	20160826	Meishan City	Female	Requests for these data should be addressed to Zhiqiang Wu or Shuyi Zhang
61	SC16061	2016	SC	8	Miniopterus schreibersii	20160826	Meishan City	Male	Requests for these data should be addressed to Zhiqiang Wu or Shuyi Zhang
62	SC16062	2016	SC	8	Miniopterus schreibersii	20160826	Meishan City	Male	Requests for these data should be addressed to Zhiqiang Wu or Shuyi Zhang
63	SC16063	2016	SC	8	Miniopterus schreibersii	20160826	Meishan City	Male	Requests for these data should be addressed to Zhiqiang Wu or Shuyi Zhang
64	SC16064	2016	SC	8	Miniopterus schreibersii	20160826	Meishan City	Male	Requests for these data should be addressed to Zhiqiang Wu or Shuyi Zhang
65	SC16065	2016	SC	8	Rhinolophus affinis	20160826	Meishan City	Male	Requests for these data should be addressed to Zhiqiang Wu or Shuyi Zhang
66	SC16066	2016	SC	8	Rhinolophus affinis	20160826	Meishan City	Male	Requests for these data should be addressed to Zhiqiang Wu or Shuyi Zhang
67	SC16067	2016	SC	8	Miniopterus schreibersii	20160826	Meishan City	Male	Requests for these data should be addressed to Zhiqiang Wu or Shuyi Zhang
68	SC16068	2016	SC	8	Miniopterus schreibersii	20160826	Meishan City	Male	Requests for these data should be addressed to Zhiqiang Wu or Shuyi Zhang
69	SC16069	2016	SC	8	Rhinolophus affinis	20160826	Meishan City	Female	Requests for these data should be addressed to Zhiqiang Wu or Shuyi Zhang
70	SC16070	2016	SC	8	Rhinolophus affinis	20160826	Meishan City	Female	Requests for these data should be addressed to Zhiqiang Wu or Shuyi Zhang
71	SC16071	2016	SC	8	Rhinolophus affinis	20160826	Meishan City	Male	Requests for these data should be addressed to Zhiqiang Wu or Shuyi Zhang
72	SC16072	2016	SC	8	Rhinolophus affinis	20160826	Meishan City	Male	Requests for these data should be addressed to Zhiqiang Wu or Shuyi Zhang
73	SC16073	2016	SC	8	Miniopterus schreibersii	20160826	Meishan City	Male	Requests for these data should be addressed to Zhiqiang Wu or Shuyi Zhang
74	SC16074	2016	SC	8	Miniopterus schreibersii	20160826	Meishan City	Male	Requests for these data should be addressed to Zhiqiang Wu or Shuyi Zhang
75	SC16075	2016	SC	8	Miniopterus schreibersii	20160826	Meishan City	Male	Requests for these data should be addressed to Zhiqiang Wu or Shuyi Zhang
76	SC16076	2016	SC	8	Miniopterus schreibersii	20160826	Meishan City	Male	Requests for these data should be addressed to Zhiqiang Wu or Shuyi Zhang
77	SC16077	2016	SC	8	Rhinolophus affinis	20160826	Meishan City	Female	Requests for these data should be addressed to Zhiqiang Wu or Shuyi Zhang
78	SC16078	2016	SC	8	Rhinolophus affinis	20160826	Meishan City	Female	Requests for these data should be addressed to Zhiqiang Wu or Shuyi Zhang
79	SC16079	2016	SC	8	Miniopterus schreibersii	20160826	Meishan City	Female	Requests for these data should be addressed to Zhiqiang Wu or Shuyi Zhang
80	SC16080	2016	SC	8	Miniopterus schreibersii	20160826	Meishan City	Female	Requests for these data should be addressed to Zhiqiang Wu or Shuyi Zhang
81	SC16081	2016	SC	8	Myotis spp.	20160829	Neijiang City	Male	Requests for these data should be addressed to Zhiqiang Wu or Shuyi Zhang
82	SC16082	2016	SC	8	Myotis spp.	20160829	Neijiang City	Male	Requests for these data should be addressed to Zhiqiang Wu or Shuyi Zhang
83	SC16083	2016	SC	8	Myotis spp.	20160829	Neijiang City	Female	Requests for these data should be addressed to Zhiqiang Wu or Shuyi Zhang
84	SC16084	2016	SC	8	Myotis spp.	20160829	Neijiang City	Female	Requests for these data should be addressed to Zhiqiang Wu or Shuyi Zhang
85	SC16085	2016	SC	8	Myotis spp.	20160829	Neijiang City	Female	Requests for these data should be addressed to Zhiqiang Wu or Shuyi Zhang
86	SC16086	2016	SC	8	Myotis spp.	20160829	Neijiang City	Female	Requests for these data should be addressed to Zhiqiang Wu or Shuyi Zhang
87	SC16087	2016	SC	8	Myotis spp.	20160829	Neijiang City	Female	Requests for these data should be addressed to Zhiqiang Wu or Shuyi Zhang
88	SC16088	2016	SC	8	Myotis spp.	20160829	Neijiang City	Female	Requests for these data should be addressed to Zhiqiang Wu or Shuyi Zhang
89	SC16089	2016	SC	8	Myotis spp.	20160829	Neijiang City	Female	Requests for these data should be addressed to Zhiqiang Wu or Shuyi Zhang
90	SC16090	2016	SC	8	Myotis spp.	20160829	Neijiang City	Female	Requests for these data should be addressed to Zhiqiang Wu or Shuyi Zhang
91	SC16091	2016	SC	8	Myotis spp.	20160829	Neijiang City	Female	Requests for these data should be addressed to Zhiqiang Wu or Shuyi Zhang
92	SC16092	2016	SC	8	Myotis spp.	20160829	Neijiang City	Female	Requests for these data should be addressed to Zhiqiang Wu or Shuyi Zhang
93	SC16093	2016	SC	8	Myotis spp.	20160829	Neijiang City	Male	Requests for these data should be addressed to Zhiqiang Wu or Shuyi Zhang
94	SC16094	2016	SC	8	Myotis spp.	20160829	Neijiang City	Male	Requests for these data should be addressed to Zhiqiang Wu or Shuyi Zhang
95	SC16095	2016	SC	8	Myotis spp.	20160829	Neijiang City	Male	Requests for these data should be addressed to Zhiqiang Wu or Shuyi Zhang
96	SC16096	2016	SC	8	Myotis spp.	20160829	Neijiang City	Male	Requests for these data should be addressed to Zhiqiang Wu or Shuyi Zhang
97	SC16097	2016	SC	8	Myotis spp.	20160829	Neijiang City	Female	Requests for these data should be addressed to Zhiqiang Wu or Shuyi Zhang
98	SC16098	2016	SC	8	Myotis spp.	20160829	Neijiang City	Female	Requests for these data should be addressed to Zhiqiang Wu or Shuyi Zhang
99	SC16099	2016	SC	8	Myotis spp.	20160829	Neijiang City	Female	Requests for these data should be addressed to Zhiqiang Wu or Shuyi Zhang
100	SC16100	2016	SC	8	Myotis spp.	20160829	Neijiang City	Female	Requests for these data should be addressed to Zhiqiang Wu or Shuyi Zhang
101	SC16101	2016	SC	8	Myotis spp.	20160829	Neijiang City	Male	Requests for these data should be addressed to Zhiqiang Wu or Shuyi Zhang
102	SC16102	2016	SC	8	Myotis spp.	20160829	Neijiang City	Male	Requests for these data should be addressed to Zhiqiang Wu or Shuyi Zhang
103	SC16103	2016	SC	8	Rhinolophus rex	20160829	Neijiang City	Male	Requests for these data should be addressed to Zhiqiang Wu or Shuyi Zhang
104	SC16104	2016	SC	8	Rhinolophus rex	20160829	Neijiang City	Male	Requests for these data should be addressed to Zhiqiang Wu or Shuyi Zhang
105	SC16105	2016	SC	8	Myotis spp.	20160829	Neijiang City	Female	Requests for these data should be addressed to Zhiqiang Wu or Shuyi Zhang
106	SC16106	2016	SC	8	Myotis spp.	20160829	Neijiang City	Female	Requests for these data should be addressed to Zhiqiang Wu or Shuyi Zhang
107	SC16107	2016	SC	8	Myotis spp.	20160829	Neijiang City	Female	Requests for these data should be addressed to Zhiqiang Wu or Shuyi Zhang
108	SC16108	2016	SC	8	Myotis spp.	20160829	Neijiang City	Female	Requests for these data should be addressed to Zhiqiang Wu or Shuyi Zhang
109	SC16109	2016	SC	8	Myotis spp.	20160829	Neijiang City	Male	Requests for these data should be addressed to Zhiqiang Wu or Shuyi Zhang
110	SC16110	2016	SC	8	Myotis spp.	20160829	Neijiang City	Male	Requests for these data should be addressed to Zhiqiang Wu or Shuyi Zhang
111	SC16111	2016	SC	8	Myotis spp.	20160829	Neijiang City	Male	Requests for these data should be addressed to Zhiqiang Wu or Shuyi Zhang
112	SC16112	2016	SC	8	Myotis spp.	20160829	Neijiang City	Male	Requests for these data should be addressed to Zhiqiang Wu or Shuyi Zhang
113	SC16113	2016	SC	8	Myotis spp.	20160829	Neijiang City	Male	Requests for these data should be addressed to Zhiqiang Wu or Shuyi Zhang
114	SC16114	2016	SC	8	Myotis spp.	20160829	Neijiang City	Male	Requests for these data should be addressed to Zhiqiang Wu or Shuyi Zhang
115	SC16115	2016	SC	8	Myotis spp.	20160829	Neijiang City	Male	Requests for these data should be addressed to Zhiqiang Wu or Shuyi Zhang
116	SC16116	2016	SC	8	Myotis spp.	20160829	Neijiang City	Male	Requests for these data should be addressed to Zhiqiang Wu or Shuyi Zhang
117	SC16117	2016	SC	8	Myotis spp.	20160829	Neijiang City	Male	Requests for these data should be addressed to Zhiqiang Wu or Shuyi Zhang
118	SC16118	2016	SC	8	Myotis spp.	20160829	Neijiang City	Male	Requests for these data should be addressed to Zhiqiang Wu or Shuyi Zhang
119	SC16119	2016	SC	8	Myotis spp.	20160829	Neijiang City	Male	Requests for these data should be addressed to Zhiqiang Wu or Shuyi Zhang
120	SC16120	2016	SC	8	Myotis spp.	20160829	Neijiang City	Male	Requests for these data should be addressed to Zhiqiang Wu or Shuyi Zhang
121	SC16121	2016	SC	8	Myotis spp.	20160829	Neijiang City	Female	Requests for these data should be addressed to Zhiqiang Wu or Shuyi Zhang
122	SC16122	2016	SC	8	Myotis spp.	20160829	Neijiang City	Female	Requests for these data should be addressed to Zhiqiang Wu or Shuyi Zhang
123	SC16123	2016	SC	8	Myotis spp.	20160829	Neijiang City	Female	Requests for these data should be addressed to Zhiqiang Wu or Shuyi Zhang
124	SC16124	2016	SC	8	Myotis spp.	20160829	Neijiang City	Female	Requests for these data should be addressed to Zhiqiang Wu or Shuyi Zhang
125	SC16125	2016	SC	8	Myotis spp.	20160829	Neijiang City	Male	Requests for these data should be addressed to Zhiqiang Wu or Shuyi Zhang
126	SC16126	2016	SC	8	Myotis spp.	20160829	Neijiang City	Male	Requests for these data should be addressed to Zhiqiang Wu or Shuyi Zhang
127	SC16127	2016	SC	8	Rhinolophus macrotis	20160829	Neijiang City	Female	Requests for these data should be addressed to Zhiqiang Wu or Shuyi Zhang
128	SC16128	2016	SC	8	Rhinolophus macrotis	20160829	Neijiang City	Female	Requests for these data should be addressed to Zhiqiang Wu or Shuyi Zhang
129	SC16129	2016	SC	8	Myotis spp.	20160829	Neijiang City	Male	Requests for these data should be addressed to Zhiqiang Wu or Shuyi Zhang
130	SC16130	2016	SC	8	Myotis spp.	20160829	Neijiang City	Male	Requests for these data should be addressed to Zhiqiang Wu or Shuyi Zhang
131	SC16131	2016	SC	8	Myotis spp.	20160829	Neijiang City	Female	Requests for these data should be addressed to Zhiqiang Wu or Shuyi Zhang
132	SC16132	2016	SC	8	Myotis spp.	20160829	Neijiang City	Female	Requests for these data should be addressed to Zhiqiang Wu or Shuyi Zhang
133	SC16133	2016	SC	8	Myotis spp.	20160829	Neijiang City	Female	Requests for these data should be addressed to Zhiqiang Wu or Shuyi Zhang
134	SC16134	2016	SC	8	Myotis spp.	20160829	Neijiang City	Female	Requests for these data should be addressed to Zhiqiang Wu or Shuyi Zhang
135	SC16135	2016	SC	8	Hipposideros pratti	20160829	Neijiang City	Male	Requests for these data should be addressed to Zhiqiang Wu or Shuyi Zhang
136	SC16136	2016	SC	8	Hipposideros pratti	20160829	Neijiang City	Male	Requests for these data should be addressed to Zhiqiang Wu or Shuyi Zhang
137	SC16137	2016	SC	8	Myotis spp.	20160829	Neijiang City	Female	Requests for these data should be addressed to Zhiqiang Wu or Shuyi Zhang
138	SC16138	2016	SC	8	Myotis spp.	20160829	Neijiang City	Female	Requests for these data should be addressed to Zhiqiang Wu or Shuyi Zhang
139	SC16139	2016	SC	8	Myotis spp.	20160829	Neijiang City	Male	Requests for these data should be addressed to Zhiqiang Wu or Shuyi Zhang
140	SC16140	2016	SC	8	Myotis spp.	20160829	Neijiang City	Male	Requests for these data should be addressed to Zhiqiang Wu or Shuyi Zhang
141	SC16141	2016	SC	8	Myotis spp.	20160829	Neijiang City	Female	Requests for these data should be addressed to Zhiqiang Wu or Shuyi Zhang
142	SC16142	2016	SC	8	Myotis spp.	20160829	Neijiang City	Female	Requests for these data should be addressed to Zhiqiang Wu or Shuyi Zhang
143	SC16143	2016	SC	8	Myotis spp.	20160829	Neijiang City	Male	Requests for these data should be addressed to Zhiqiang Wu or Shuyi Zhang
144	SC16144	2016	SC	8	Myotis spp.	20160829	Neijiang City	Male	Requests for these data should be addressed to Zhiqiang Wu or Shuyi Zhang
145	SC16145	2016	SC	8	Myotis spp.	20160829	Neijiang City	Female	Requests for these data should be addressed to Zhiqiang Wu or Shuyi Zhang
146	SC16146	2016	SC	8	Myotis spp.	20160829	Neijiang City	Female	Requests for these data should be addressed to Zhiqiang Wu or Shuyi Zhang
147	SC16147	2016	SC	8	Myotis spp.	20160829	Neijiang City	Male	Requests for these data should be addressed to Zhiqiang Wu or Shuyi Zhang
148	SC16148	2016	SC	8	Myotis spp.	20160829	Neijiang City	Male	Requests for these data should be addressed to Zhiqiang Wu or Shuyi Zhang
149	SC16149	2016	SC	8	Myotis spp.	20160829	Neijiang City	Male	Requests for these data should be addressed to Zhiqiang Wu or Shuyi Zhang
150	SC16150	2016	SC	8	Myotis spp.	20160829	Neijiang City	Male	Requests for these data should be addressed to Zhiqiang Wu or Shuyi Zhang
151	SC16151	2016	SC	8	Rhinolophus sinicus	20160829	Neijiang City	Male	Requests for these data should be addressed to Zhiqiang Wu or Shuyi Zhang
152	SC16152	2016	SC	8	Rhinolophus sinicus	20160829	Neijiang City	Male	Requests for these data should be addressed to Zhiqiang Wu or Shuyi Zhang
153	SC16153	2016	SC	8	Rhinolophus macrotis	20160829	Neijiang City	Female	Requests for these data should be addressed to Zhiqiang Wu or Shuyi Zhang
154	SC16154	2016	SC	8	Rhinolophus macrotis	20160829	Neijiang City	Female	Requests for these data should be addressed to Zhiqiang Wu or Shuyi Zhang
155	SC16155	2016	SC	8	Myotis spp.	20160829	Neijiang City	Female	Requests for these data should be addressed to Zhiqiang Wu or Shuyi Zhang
156	SC16156	2016	SC	8	Myotis spp.	20160829	Neijiang City	Female	Requests for these data should be addressed to Zhiqiang Wu or Shuyi Zhang
157	SC16157	2016	SC	8	Myotis spp.	20160829	Neijiang City	Female	Requests for these data should be addressed to Zhiqiang Wu or Shuyi Zhang
158	SC16158	2016	SC	8	Myotis spp.	20160829	Neijiang City	Female	Requests for these data should be addressed to Zhiqiang Wu or Shuyi Zhang
159	SC16159	2016	SC	8	Rhinolophus sinicus	20160829	Neijiang City	Male	Requests for these data should be addressed to Zhiqiang Wu or Shuyi Zhang
160	SC16160	2016	SC	8	Rhinolophus sinicus	20160829	Neijiang City	Male	Requests for these data should be addressed to Zhiqiang Wu or Shuyi Zhang
161	SC16161	2016	SC	8	Myotis spp.	20160829	Neijiang City	Female	Requests for these data should be addressed to Zhiqiang Wu or Shuyi Zhang
162	SC16162	2016	SC	8	Myotis spp.	20160829	Neijiang City	Female	Requests for these data should be addressed to Zhiqiang Wu or Shuyi Zhang
163	SC16163	2016	SC	8	Myotis spp.	20160829	Neijiang City	Female	Requests for these data should be addressed to Zhiqiang Wu or Shuyi Zhang
164	SC16164	2016	SC	8	Myotis spp.	20160829	Neijiang City	Female	Requests for these data should be addressed to Zhiqiang Wu or Shuyi Zhang
165	SC16165	2016	SC	8	Myotis spp.	20160829	Neijiang City	Male	Requests for these data should be addressed to Zhiqiang Wu or Shuyi Zhang
166	SC16166	2016	SC	8	Myotis spp.	20160829	Neijiang City	Male	Requests for these data should be addressed to Zhiqiang Wu or Shuyi Zhang
167	SC16167	2016	SC	8	Myotis spp.	20160829	Neijiang City	Male	Requests for these data should be addressed to Zhiqiang Wu or Shuyi Zhang
168	SC16168	2016	SC	8	Myotis spp.	20160829	Neijiang City	Male	Requests for these data should be addressed to Zhiqiang Wu or Shuyi Zhang
169	SC16169	2016	SC	8	Myotis spp.	20160829	Neijiang City	Female	Requests for these data should be addressed to Zhiqiang Wu or Shuyi Zhang
170	SC16170	2016	SC	8	Myotis spp.	20160829	Neijiang City	Female	Requests for these data should be addressed to Zhiqiang Wu or Shuyi Zhang
171	SC16171	2016	SC	8	Hipposideros armiger	20160830	Qionglai City	Female	Requests for these data should be addressed to Zhiqiang Wu or Shuyi Zhang
172	SC16172	2016	SC	8	Hipposideros armiger	20160830	Qionglai City	Female	Requests for these data should be addressed to Zhiqiang Wu or Shuyi Zhang
173	SC16173	2016	SC	8	Hipposideros armiger	20160830	Qionglai City	Female	Requests for these data should be addressed to Zhiqiang Wu or Shuyi Zhang
174	SC16174	2016	SC	8	Hipposideros armiger	20160830	Qionglai City	Female	Requests for these data should be addressed to Zhiqiang Wu or Shuyi Zhang
175	SC16175	2016	SC	8	Hipposideros armiger	20160830	Qionglai City	Female	Requests for these data should be addressed to Zhiqiang Wu or Shuyi Zhang
176	SC16176	2016	SC	8	Hipposideros armiger	20160830	Qionglai City	Female	Requests for these data should be addressed to Zhiqiang Wu or Shuyi Zhang
177	SC16177	2016	SC	8	Hipposideros armiger	20160830	Qionglai City	Female	Requests for these data should be addressed to Zhiqiang Wu or Shuyi Zhang
178	SC16178	2016	SC	8	Hipposideros armiger	20160830	Qionglai City	Female	Requests for these data should be addressed to Zhiqiang Wu or Shuyi Zhang
179	SC16179	2016	SC	8	Hipposideros armiger	20160830	Qionglai City	Female	Requests for these data should be addressed to Zhiqiang Wu or Shuyi Zhang
180	SC16180	2016	SC	8	Hipposideros armiger	20160830	Qionglai City	Female	Requests for these data should be addressed to Zhiqiang Wu or Shuyi Zhang
181	SC16181	2016	SC	8	Hipposideros armiger	20160830	Qionglai City	Female	Requests for these data should be addressed to Zhiqiang Wu or Shuyi Zhang
182	SC16182	2016	SC	8	Hipposideros armiger	20160830	Qionglai City	Female	Requests for these data should be addressed to Zhiqiang Wu or Shuyi Zhang
183	SC16183	2016	SC	8	Hipposideros armiger	20160830	Qionglai City	Female	Requests for these data should be addressed to Zhiqiang Wu or Shuyi Zhang
184	SC16184	2016	SC	8	Hipposideros armiger	20160830	Qionglai City	Female	Requests for these data should be addressed to Zhiqiang Wu or Shuyi Zhang
185	SC16185	2016	SC	8	Hipposideros armiger	20160830	Qionglai City	Female	Requests for these data should be addressed to Zhiqiang Wu or Shuyi Zhang
186	SC16186	2016	SC	8	Hipposideros armiger	20160830	Qionglai City	Female	Requests for these data should be addressed to Zhiqiang Wu or Shuyi Zhang
187	SC16187	2016	SC	8	Hipposideros armiger	20160830	Qionglai City	Female	Requests for these data should be addressed to Zhiqiang Wu or Shuyi Zhang
188	SC16188	2016	SC	8	Hipposideros armiger	20160830	Qionglai City	Female	Requests for these data should be addressed to Zhiqiang Wu or Shuyi Zhang
189	SC16189	2016	SC	8	Hipposideros armiger	20160830	Qionglai City	Female	Requests for these data should be addressed to Zhiqiang Wu or Shuyi Zhang
190	SC16190	2016	SC	8	Hipposideros armiger	20160830	Qionglai City	Female	Requests for these data should be addressed to Zhiqiang Wu or Shuyi Zhang
191	SC16191	2016	SC	8	Hipposideros armiger	20160830	Qionglai City	Female	Requests for these data should be addressed to Zhiqiang Wu or Shuyi Zhang
192	SC16192	2016	SC	8	Hipposideros armiger	20160830	Qionglai City	Female	Requests for these data should be addressed to Zhiqiang Wu or Shuyi Zhang
193	SC16193	2016	SC	8	Hipposideros armiger	20160830	Qionglai City	Female	Requests for these data should be addressed to Zhiqiang Wu or Shuyi Zhang
194	SC16194	2016	SC	8	Hipposideros armiger	20160830	Qionglai City	Female	Requests for these data should be addressed to Zhiqiang Wu or Shuyi Zhang
195	SC16195	2016	SC	8	Hipposideros armiger	20160830	Qionglai City	Female	Requests for these data should be addressed to Zhiqiang Wu or Shuyi Zhang
196	SC16196	2016	SC	8	Hipposideros armiger	20160830	Qionglai City	Female	Requests for these data should be addressed to Zhiqiang Wu or Shuyi Zhang
197	SC16197	2016	SC	8	Hipposideros armiger	20160830	Qionglai City	Female	Requests for these data should be addressed to Zhiqiang Wu or Shuyi Zhang
198	SC16198	2016	SC	8	Hipposideros armiger	20160830	Qionglai City	Female	Requests for these data should be addressed to Zhiqiang Wu or Shuyi Zhang
199	SC16199	2016	SC	8	Hipposideros armiger	20160830	Qionglai City	Female	Requests for these data should be addressed to Zhiqiang Wu or Shuyi Zhang
200	SC16200	2016	SC	8	Hipposideros armiger	20160830	Qionglai City	Female	Requests for these data should be addressed to Zhiqiang Wu or Shuyi Zhang
201	SC16201	2016	SC	8	Rhinolophus pearsonii	20160831	Yibin City	Female	Requests for these data should be addressed to Zhiqiang Wu or Shuyi Zhang
202	SC16202	2016	SC	8	Rhinolophus pearsonii	20160831	Yibin City	Female	Requests for these data should be addressed to Zhiqiang Wu or Shuyi Zhang
203	SC16203	2016	SC	8	Rhinolophus affinis	20160831	Yibin City	Female	Requests for these data should be addressed to Zhiqiang Wu or Shuyi Zhang
204	SC16204	2016	SC	8	Rhinolophus affinis	20160831	Yibin City	Female	Requests for these data should be addressed to Zhiqiang Wu or Shuyi Zhang
205	SC16205	2016	SC	8	Rhinolophus affinis	20160831	Yibin City	Female	Requests for these data should be addressed to Zhiqiang Wu or Shuyi Zhang
206	SC16206	2016	SC	8	Rhinolophus affinis	20160831	Yibin City	Female	Requests for these data should be addressed to Zhiqiang Wu or Shuyi Zhang
207	SC16207	2016	SC	8	Rhinolophus rex	20160831	Yibin City	Male	Requests for these data should be addressed to Zhiqiang Wu or Shuyi Zhang
208	SC16208	2016	SC	8	Rhinolophus rex	20160831	Yibin City	Male	Requests for these data should be addressed to Zhiqiang Wu or Shuyi Zhang
209	SC16209	2016	SC	8	Rhinolophus affinis	20160831	Yibin City	Male	Requests for these data should be addressed to Zhiqiang Wu or Shuyi Zhang
210	SC16210	2016	SC	8	Rhinolophus affinis	20160831	Yibin City	Male	Requests for these data should be addressed to Zhiqiang Wu or Shuyi Zhang
211	SC16211	2016	SC	8	Rhinolophus pearsonii	20160831	Yibin City	Male	Requests for these data should be addressed to Zhiqiang Wu or Shuyi Zhang
212	SC16212	2016	SC	8	Rhinolophus pearsonii	20160831	Yibin City	Male	Requests for these data should be addressed to Zhiqiang Wu or Shuyi Zhang
213	SC16213	2016	SC	8	Rhinolophus pearsonii	20160831	Yibin City	Male	Requests for these data should be addressed to Zhiqiang Wu or Shuyi Zhang
214	SC16214	2016	SC	8	Rhinolophus pearsonii	20160831	Yibin City	Male	Requests for these data should be addressed to Zhiqiang Wu or Shuyi Zhang
215	SC16215	2016	SC	8	Rhinolophus pearsonii	20160831	Yibin City	Male	Requests for these data should be addressed to Zhiqiang Wu or Shuyi Zhang
216	SC16216	2016	SC	8	Rhinolophus pearsonii	20160831	Yibin City	Male	Requests for these data should be addressed to Zhiqiang Wu or Shuyi Zhang
217	SC16217	2016	SC	8	Rhinolophus sinicus	20160831	Yibin City	Male	Requests for these data should be addressed to Zhiqiang Wu or Shuyi Zhang
218	SC16218	2016	SC	8	Rhinolophus sinicus	20160831	Yibin City	Male	Requests for these data should be addressed to Zhiqiang Wu or Shuyi Zhang
219	SC16219	2016	SC	8	Rhinolophus sinicus	20160831	Yibin City	Male	Requests for these data should be addressed to Zhiqiang Wu or Shuyi Zhang
220	SC16220	2016	SC	8	Rhinolophus sinicus	20160831	Yibin City	Male	Requests for these data should be addressed to Zhiqiang Wu or Shuyi Zhang
221	SC16221	2016	SC	9	Hipposideros pratti	20160901	Yibin City	Male	Requests for these data should be addressed to Zhiqiang Wu or Shuyi Zhang
222	SC16222	2016	SC	9	Hipposideros pratti	20160901	Yibin City	Male	Requests for these data should be addressed to Zhiqiang Wu or Shuyi Zhang
223	SC16223	2016	SC	9	Hipposideros pratti	20160901	Yibin City	Male	Requests for these data should be addressed to Zhiqiang Wu or Shuyi Zhang
224	SC16224	2016	SC	9	Hipposideros pratti	20160901	Yibin City	Male	Requests for these data should be addressed to Zhiqiang Wu or Shuyi Zhang
225	SC16225	2016	SC	9	Hipposideros pratti	20160901	Yibin City	Female	Requests for these data should be addressed to Zhiqiang Wu or Shuyi Zhang
226	SC16226	2016	SC	9	Hipposideros pratti	20160901	Yibin City	Female	Requests for these data should be addressed to Zhiqiang Wu or Shuyi Zhang
227	SC16227	2016	SC	9	Hipposideros pratti	20160901	Yibin City	Female	Requests for these data should be addressed to Zhiqiang Wu or Shuyi Zhang
228	SC16228	2016	SC	9	Hipposideros pratti	20160901	Yibin City	Female	Requests for these data should be addressed to Zhiqiang Wu or Shuyi Zhang
229	SC16229	2016	SC	9	Hipposideros pratti	20160901	Yibin City	Male	Requests for these data should be addressed to Zhiqiang Wu or Shuyi Zhang
230	SC16230	2016	SC	9	Hipposideros pratti	20160901	Yibin City	Male	Requests for these data should be addressed to Zhiqiang Wu or Shuyi Zhang
231	SC16231	2016	SC	9	Hipposideros pratti	20160901	Yibin City	Male	Requests for these data should be addressed to Zhiqiang Wu or Shuyi Zhang
232	SC16232	2016	SC	9	Hipposideros pratti	20160901	Yibin City	Male	Requests for these data should be addressed to Zhiqiang Wu or Shuyi Zhang
233	SC16233	2016	SC	9	Hipposideros pratti	20160901	Yibin City	Female	Requests for these data should be addressed to Zhiqiang Wu or Shuyi Zhang
234	SC16234	2016	SC	9	Hipposideros pratti	20160901	Yibin City	Female	Requests for these data should be addressed to Zhiqiang Wu or Shuyi Zhang
235	SC16235	2016	SC	9	Hipposideros pratti	20160901	Yibin City	Female	Requests for these data should be addressed to Zhiqiang Wu or Shuyi Zhang
236	SC16236	2016	SC	9	Hipposideros pratti	20160901	Yibin City	Female	Requests for these data should be addressed to Zhiqiang Wu or Shuyi Zhang
237	SC16237	2016	SC	9	Hipposideros pratti	20160901	Yibin City	Female	Requests for these data should be addressed to Zhiqiang Wu or Shuyi Zhang
238	SC16238	2016	SC	9	Hipposideros pratti	20160901	Yibin City	Female	Requests for these data should be addressed to Zhiqiang Wu or Shuyi Zhang
239	SC16239	2016	SC	9	Hipposideros pratti	20160901	Yibin City	Female	Requests for these data should be addressed to Zhiqiang Wu or Shuyi Zhang
240	SC16240	2016	SC	9	Hipposideros pratti	20160901	Yibin City	Female	Requests for these data should be addressed to Zhiqiang Wu or Shuyi Zhang
241	SC16241	2016	SC	9	Hipposideros pratti	20160901	Yibin City	Female	Requests for these data should be addressed to Zhiqiang Wu or Shuyi Zhang
242	SC16242	2016	SC	9	Hipposideros pratti	20160901	Yibin City	Female	Requests for these data should be addressed to Zhiqiang Wu or Shuyi Zhang
243	SC16243	2016	SC	9	Hipposideros pratti	20160901	Yibin City	Female	Requests for these data should be addressed to Zhiqiang Wu or Shuyi Zhang
244	SC16244	2016	SC	9	Hipposideros pratti	20160901	Yibin City	Female	Requests for these data should be addressed to Zhiqiang Wu or Shuyi Zhang
245	SC16245	2016	SC	9	Hipposideros pratti	20160901	Yibin City	Female	Requests for these data should be addressed to Zhiqiang Wu or Shuyi Zhang
246	SC16246	2016	SC	9	Hipposideros pratti	20160901	Yibin City	Female	Requests for these data should be addressed to Zhiqiang Wu or Shuyi Zhang
247	SC16247	2016	SC	9	Hipposideros pratti	20160901	Yibin City	Female	Requests for these data should be addressed to Zhiqiang Wu or Shuyi Zhang
248	SC16248	2016	SC	9	Hipposideros pratti	20160901	Yibin City	Female	Requests for these data should be addressed to Zhiqiang Wu or Shuyi Zhang
249	SC16249	2016	SC	9	Hipposideros pratti	20160901	Yibin City	Female	Requests for these data should be addressed to Zhiqiang Wu or Shuyi Zhang
250	SC16250	2016	SC	9	Hipposideros pratti	20160901	Yibin City	Female	Requests for these data should be addressed to Zhiqiang Wu or Shuyi Zhang
251	SC16251	2016	SC	9	Hipposideros pratti	20160901	Yibin City	Female	Requests for these data should be addressed to Zhiqiang Wu or Shuyi Zhang
252	SC16252	2016	SC	9	Hipposideros pratti	20160901	Yibin City	Female	Requests for these data should be addressed to Zhiqiang Wu or Shuyi Zhang
253	SC16253	2016	SC	9	Hipposideros pratti	20160901	Yibin City	Female	Requests for these data should be addressed to Zhiqiang Wu or Shuyi Zhang
254	SC16254	2016	SC	9	Hipposideros pratti	20160901	Yibin City	Female	Requests for these data should be addressed to Zhiqiang Wu or Shuyi Zhang
255	SC16255	2016	SC	9	Hipposideros pratti	20160901	Yibin City	Female	Requests for these data should be addressed to Zhiqiang Wu or Shuyi Zhang
256	SC16256	2016	SC	9	Hipposideros pratti	20160901	Yibin City	Female	Requests for these data should be addressed to Zhiqiang Wu or Shuyi Zhang
257	SC16257	2016	SC	9	Hipposideros pratti	20160901	Yibin City	Male	Requests for these data should be addressed to Zhiqiang Wu or Shuyi Zhang
258	SC16258	2016	SC	9	Hipposideros pratti	20160901	Yibin City	Male	Requests for these data should be addressed to Zhiqiang Wu or Shuyi Zhang
259	SC16259	2016	SC	9	Hipposideros pratti	20160901	Yibin City	Male	Requests for these data should be addressed to Zhiqiang Wu or Shuyi Zhang
260	SC16260	2016	SC	9	Hipposideros pratti	20160901	Yibin City	Male	Requests for these data should be addressed to Zhiqiang Wu or Shuyi Zhang
261	SC16261	2016	SC	9	Hipposideros pratti	20160901	Yibin City	Female	Requests for these data should be addressed to Zhiqiang Wu or Shuyi Zhang
262	SC16262	2016	SC	9	Hipposideros pratti	20160901	Yibin City	Female	Requests for these data should be addressed to Zhiqiang Wu or Shuyi Zhang
263	SC16263	2016	SC	9	Hipposideros pratti	20160901	Yibin City	Female	Requests for these data should be addressed to Zhiqiang Wu or Shuyi Zhang
264	SC16264	2016	SC	9	Hipposideros pratti	20160901	Yibin City	Female	Requests for these data should be addressed to Zhiqiang Wu or Shuyi Zhang
265	SC16265	2016	SC	9	Hipposideros pratti	20160901	Yibin City	Female	Requests for these data should be addressed to Zhiqiang Wu or Shuyi Zhang
266	SC16266	2016	SC	9	Hipposideros pratti	20160901	Yibin City	Female	Requests for these data should be addressed to Zhiqiang Wu or Shuyi Zhang
267	SC16267	2016	SC	9	Hipposideros pratti	20160901	Yibin City	Male	Requests for these data should be addressed to Zhiqiang Wu or Shuyi Zhang
268	SC16268	2016	SC	9	Hipposideros pratti	20160901	Yibin City	Male	Requests for these data should be addressed to Zhiqiang Wu or Shuyi Zhang
269	SC16269	2016	SC	9	Hipposideros pratti	20160901	Yibin City	Male	Requests for these data should be addressed to Zhiqiang Wu or Shuyi Zhang
270	SC16270	2016	SC	9	Hipposideros pratti	20160901	Yibin City	Male	Requests for these data should be addressed to Zhiqiang Wu or Shuyi Zhang
271	YN16001	2016	YN	9	Rhinolophus macrotis	20160902	Zhaotong City	Female	Requests for these data should be addressed to Zhiqiang Wu or Shuyi Zhang
272	YN16002	2016	YN	9	Rhinolophus macrotis	20160902	Zhaotong City	Female	Requests for these data should be addressed to Zhiqiang Wu or Shuyi Zhang
273	YN16003	2016	YN	9	Rhinolophus macrotis	20160902	Zhaotong City	Female	Requests for these data should be addressed to Zhiqiang Wu or Shuyi Zhang
274	YN16004	2016	YN	9	Rhinolophus macrotis	20160902	Zhaotong City	Female	Requests for these data should be addressed to Zhiqiang Wu or Shuyi Zhang
275	YN16005	2016	YN	9	Rhinolophus macrotis	20160902	Zhaotong City	Male	Requests for these data should be addressed to Zhiqiang Wu or Shuyi Zhang
276	YN16006	2016	YN	9	Rhinolophus macrotis	20160902	Zhaotong City	Male	Requests for these data should be addressed to Zhiqiang Wu or Shuyi Zhang
277	YN16007	2016	YN	9	Rhinolophus macrotis	20160902	Zhaotong City	Male	Requests for these data should be addressed to Zhiqiang Wu or Shuyi Zhang
278	YN16008	2016	YN	9	Rhinolophus macrotis	20160902	Zhaotong City	Male	Requests for these data should be addressed to Zhiqiang Wu or Shuyi Zhang
279	YN16009	2016	YN	9	Rhinolophus macrotis	20160902	Zhaotong City	Female	Requests for these data should be addressed to Zhiqiang Wu or Shuyi Zhang
280	YN16010	2016	YN	9	Rhinolophus macrotis	20160902	Zhaotong City	Female	Requests for these data should be addressed to Zhiqiang Wu or Shuyi Zhang
281	YN16011	2016	YN	9	Rhinolophus macrotis	20160902	Zhaotong City	Female	Requests for these data should be addressed to Zhiqiang Wu or Shuyi Zhang
282	YN16012	2016	YN	9	Rhinolophus macrotis	20160902	Zhaotong City	Female	Requests for these data should be addressed to Zhiqiang Wu or Shuyi Zhang
283	YN16013	2016	YN	9	Rhinolophus macrotis	20160902	Zhaotong City	Female	Requests for these data should be addressed to Zhiqiang Wu or Shuyi Zhang
284	YN16014	2016	YN	9	Rhinolophus macrotis	20160902	Zhaotong City	Female	Requests for these data should be addressed to Zhiqiang Wu or Shuyi Zhang
285	YN16015	2016	YN	9	Rhinolophus macrotis	20160902	Zhaotong City	Female	Requests for these data should be addressed to Zhiqiang Wu or Shuyi Zhang
286	YN16016	2016	YN	9	Rhinolophus macrotis	20160902	Zhaotong City	Female	Requests for these data should be addressed to Zhiqiang Wu or Shuyi Zhang
287	YN16017	2016	YN	9	Rhinolophus pusillus	20160902	Zhaotong City	Male	Requests for these data should be addressed to Zhiqiang Wu or Shuyi Zhang
288	YN16018	2016	YN	9	Rhinolophus pusillus	20160902	Zhaotong City	Male	Requests for these data should be addressed to Zhiqiang Wu or Shuyi Zhang
289	YN16019	2016	YN	9	Rhinolophus pusillus	20160902	Zhaotong City	Male	Requests for these data should be addressed to Zhiqiang Wu or Shuyi Zhang
290	YN16020	2016	YN	9	Rhinolophus pusillus	20160902	Zhaotong City	Male	Requests for these data should be addressed to Zhiqiang Wu or Shuyi Zhang
291	YN16021	2016	YN	9	Rhinolophus pusillus	20160902	Zhaotong City	Male	Requests for these data should be addressed to Zhiqiang Wu or Shuyi Zhang
292	YN16022	2016	YN	9	Rhinolophus pusillus	20160902	Zhaotong City	Male	Requests for these data should be addressed to Zhiqiang Wu or Shuyi Zhang
293	YN16023	2016	YN	9	Hipposideros pratti	20160902	Zhaotong City	Male	Requests for these data should be addressed to Zhiqiang Wu or Shuyi Zhang
294	YN16024	2016	YN	9	Hipposideros pratti	20160902	Zhaotong City	Male	Requests for these data should be addressed to Zhiqiang Wu or Shuyi Zhang
295	YN16025	2016	YN	9	Hipposideros pratti	20160902	Zhaotong City	Male	Requests for these data should be addressed to Zhiqiang Wu or Shuyi Zhang
296	YN16026	2016	YN	9	Hipposideros pratti	20160902	Zhaotong City	Male	Requests for these data should be addressed to Zhiqiang Wu or Shuyi Zhang
297	YN16027	2016	YN	9	Rhinolophus pusillus	20160902	Zhaotong City	Male	Requests for these data should be addressed to Zhiqiang Wu or Shuyi Zhang
298	YN16028	2016	YN	9	Rhinolophus pusillus	20160902	Zhaotong City	Male	Requests for these data should be addressed to Zhiqiang Wu or Shuyi Zhang
299	YN16029	2016	YN	9	Rhinolophus pusillus	20160902	Zhaotong City	Male	Requests for these data should be addressed to Zhiqiang Wu or Shuyi Zhang
300	YN16030	2016	YN	9	Rhinolophus pusillus	20160902	Zhaotong City	Male	Requests for these data should be addressed to Zhiqiang Wu or Shuyi Zhang
301	YN16031	2016	YN	9	Rhinolophus macrotis	20160902	Zhaotong City	Female	Requests for these data should be addressed to Zhiqiang Wu or Shuyi Zhang
302	YN16032	2016	YN	9	Rhinolophus macrotis	20160902	Zhaotong City	Female	Requests for these data should be addressed to Zhiqiang Wu or Shuyi Zhang
303	YN16033	2016	YN	9	Rhinolophus macrotis	20160902	Zhaotong City	Female	Requests for these data should be addressed to Zhiqiang Wu or Shuyi Zhang
304	YN16034	2016	YN	9	Rhinolophus macrotis	20160902	Zhaotong City	Female	Requests for these data should be addressed to Zhiqiang Wu or Shuyi Zhang
305	YN16035	2016	YN	9	Rhinolophus macrotis	20160902	Zhaotong City	Male	Requests for these data should be addressed to Zhiqiang Wu or Shuyi Zhang
306	YN16036	2016	YN	9	Rhinolophus macrotis	20160902	Zhaotong City	Male	Requests for these data should be addressed to Zhiqiang Wu or Shuyi Zhang
307	YN16037	2016	YN	9	Rhinolophus macrotis	20160902	Zhaotong City	Male	Requests for these data should be addressed to Zhiqiang Wu or Shuyi Zhang
308	YN16038	2016	YN	9	Rhinolophus macrotis	20160902	Zhaotong City	Male	Requests for these data should be addressed to Zhiqiang Wu or Shuyi Zhang
309	YN16039	2016	YN	9	Rhinolophus macrotis	20160902	Zhaotong City	Male	Requests for these data should be addressed to Zhiqiang Wu or Shuyi Zhang
310	YN16040	2016	YN	9	Rhinolophus macrotis	20160902	Zhaotong City	Male	Requests for these data should be addressed to Zhiqiang Wu or Shuyi Zhang
311	YN16041	2016	YN	9	Rhinolophus macrotis	20160902	Zhaotong City	Male	Requests for these data should be addressed to Zhiqiang Wu or Shuyi Zhang
312	YN16042	2016	YN	9	Rhinolophus macrotis	20160902	Zhaotong City	Male	Requests for these data should be addressed to Zhiqiang Wu or Shuyi Zhang
313	YN16043	2016	YN	9	Rhinolophus macrotis	20160902	Zhaotong City	Female	Requests for these data should be addressed to Zhiqiang Wu or Shuyi Zhang
314	YN16044	2016	YN	9	Rhinolophus macrotis	20160902	Zhaotong City	Female	Requests for these data should be addressed to Zhiqiang Wu or Shuyi Zhang
315	YN16045	2016	YN	9	Rhinolophus macrotis	20160902	Zhaotong City	Female	Requests for these data should be addressed to Zhiqiang Wu or Shuyi Zhang
316	YN16046	2016	YN	9	Rhinolophus macrotis	20160902	Zhaotong City	Female	Requests for these data should be addressed to Zhiqiang Wu or Shuyi Zhang
317	YN16047	2016	YN	9	Rhinolophus macrotis	20160902	Zhaotong City	Female	Requests for these data should be addressed to Zhiqiang Wu or Shuyi Zhang
318	YN16048	2016	YN	9	Rhinolophus macrotis	20160902	Zhaotong City	Female	Requests for these data should be addressed to Zhiqiang Wu or Shuyi Zhang
319	YN16049	2016	YN	9	Rhinolophus macrotis	20160902	Zhaotong City	Female	Requests for these data should be addressed to Zhiqiang Wu or Shuyi Zhang
320	YN16050	2016	YN	9	Rhinolophus macrotis	20160902	Zhaotong City	Female	Requests for these data should be addressed to Zhiqiang Wu or Shuyi Zhang
321	YN16051	2016	YN	9	Rhinolophus pusillus	20160904	Kunming City	Male	Requests for these data should be addressed to Zhiqiang Wu or Shuyi Zhang
322	YN16052	2016	YN	9	Rhinolophus pusillus	20160904	Kunming City	Male	Requests for these data should be addressed to Zhiqiang Wu or Shuyi Zhang
323	YN16053	2016	YN	9	Rhinolophus pusillus	20160904	Kunming City	Male	Requests for these data should be addressed to Zhiqiang Wu or Shuyi Zhang
324	YN16054	2016	YN	9	Rhinolophus pusillus	20160904	Kunming City	Male	Requests for these data should be addressed to Zhiqiang Wu or Shuyi Zhang
325	YN16055	2016	YN	9	Myotis siligorensis	20160904	Kunming City	Male	Requests for these data should be addressed to Zhiqiang Wu or Shuyi Zhang
326	YN16056	2016	YN	9	Myotis siligorensis	20160904	Kunming City	Male	Requests for these data should be addressed to Zhiqiang Wu or Shuyi Zhang
327	YN16057	2016	YN	9	Myotis siligorensis	20160904	Kunming City	Male	Requests for these data should be addressed to Zhiqiang Wu or Shuyi Zhang
328	YN16058	2016	YN	9	Myotis siligorensis	20160904	Kunming City	Male	Requests for these data should be addressed to Zhiqiang Wu or Shuyi Zhang
329	YN16059	2016	YN	9	Myotis siligorensis	20160904	Kunming City	Male	Requests for these data should be addressed to Zhiqiang Wu or Shuyi Zhang
330	YN16060	2016	YN	9	Myotis siligorensis	20160904	Kunming City	Male	Requests for these data should be addressed to Zhiqiang Wu or Shuyi Zhang
331	YN16061	2016	YN	9	Myotis siligorensis	20160904	Kunming City	Male	Requests for these data should be addressed to Zhiqiang Wu or Shuyi Zhang
332	YN16062	2016	YN	9	Myotis siligorensis	20160904	Kunming City	Male	Requests for these data should be addressed to Zhiqiang Wu or Shuyi Zhang
333	YN16063	2016	YN	9	Aselliscus stoliczkanus	20160904	Kunming City	Male	Requests for these data should be addressed to Zhiqiang Wu or Shuyi Zhang
334	YN16064	2016	YN	9	Aselliscus stoliczkanus	20160904	Kunming City	Male	Requests for these data should be addressed to Zhiqiang Wu or Shuyi Zhang
335	YN16065	2016	YN	9	Aselliscus stoliczkanus	20160904	Kunming City	Male	Requests for these data should be addressed to Zhiqiang Wu or Shuyi Zhang
336	YN16066	2016	YN	9	Aselliscus stoliczkanus	20160904	Kunming City	Male	Requests for these data should be addressed to Zhiqiang Wu or Shuyi Zhang
337	YN16067	2016	YN	9	Aselliscus stoliczkanus	20160904	Kunming City	Male	Requests for these data should be addressed to Zhiqiang Wu or Shuyi Zhang
338	YN16068	2016	YN	9	Aselliscus stoliczkanus	20160904	Kunming City	Male	Requests for these data should be addressed to Zhiqiang Wu or Shuyi Zhang
339	YN16069	2016	YN	9	Aselliscus stoliczkanus	20160904	Kunming City	Male	Requests for these data should be addressed to Zhiqiang Wu or Shuyi Zhang
340	YN16070	2016	YN	9	Aselliscus stoliczkanus	20160904	Kunming City	Male	Requests for these data should be addressed to Zhiqiang Wu or Shuyi Zhang
341	YN16071	2016	YN	9	Aselliscus stoliczkanus	20160904	Kunming City	Male	Requests for these data should be addressed to Zhiqiang Wu or Shuyi Zhang
342	YN16072	2016	YN	9	Aselliscus stoliczkanus	20160904	Kunming City	Male	Requests for these data should be addressed to Zhiqiang Wu or Shuyi Zhang
343	YN16073	2016	YN	9	Aselliscus stoliczkanus	20160904	Kunming City	Male	Requests for these data should be addressed to Zhiqiang Wu or Shuyi Zhang
344	YN16074	2016	YN	9	Aselliscus stoliczkanus	20160904	Kunming City	Male	Requests for these data should be addressed to Zhiqiang Wu or Shuyi Zhang
345	YN16075	2016	YN	9	Aselliscus stoliczkanus	20160904	Kunming City	Male	Requests for these data should be addressed to Zhiqiang Wu or Shuyi Zhang
346	YN16076	2016	YN	9	Aselliscus stoliczkanus	20160904	Kunming City	Male	Requests for these data should be addressed to Zhiqiang Wu or Shuyi Zhang
347	YN16077	2016	YN	9	Rhinolophus pusillus	20160904	Kunming City	Male	Requests for these data should be addressed to Zhiqiang Wu or Shuyi Zhang
348	YN16078	2016	YN	9	Rhinolophus pusillus	20160904	Kunming City	Male	Requests for these data should be addressed to Zhiqiang Wu or Shuyi Zhang
349	YN16079	2016	YN	9	Rhinolophus pusillus	20160904	Kunming City	Male	Requests for these data should be addressed to Zhiqiang Wu or Shuyi Zhang
350	YN16080	2016	YN	9	Rhinolophus pusillus	20160904	Kunming City	Male	Requests for these data should be addressed to Zhiqiang Wu or Shuyi Zhang
351	YN16081	2016	YN	9	Aselliscus stoliczkanus	20160904	Kunming City	Male	Requests for these data should be addressed to Zhiqiang Wu or Shuyi Zhang
352	YN16082	2016	YN	9	Aselliscus stoliczkanus	20160904	Kunming City	Male	Requests for these data should be addressed to Zhiqiang Wu or Shuyi Zhang
353	YN16083	2016	YN	9	Rhinolophus pusillus	20160904	Kunming City	Male	Requests for these data should be addressed to Zhiqiang Wu or Shuyi Zhang
354	YN16084	2016	YN	9	Rhinolophus pusillus	20160904	Kunming City	Male	Requests for these data should be addressed to Zhiqiang Wu or Shuyi Zhang
355	YN16085	2016	YN	9	Aselliscus stoliczkanus	20160904	Kunming City	Male	Requests for these data should be addressed to Zhiqiang Wu or Shuyi Zhang
356	YN16086	2016	YN	9	Aselliscus stoliczkanus	20160904	Kunming City	Male	Requests for these data should be addressed to Zhiqiang Wu or Shuyi Zhang
357	YN16087	2016	YN	9	Aselliscus stoliczkanus	20160904	Kunming City	Male	Requests for these data should be addressed to Zhiqiang Wu or Shuyi Zhang
358	YN16088	2016	YN	9	Aselliscus stoliczkanus	20160904	Kunming City	Male	Requests for these data should be addressed to Zhiqiang Wu or Shuyi Zhang
359	YN16089	2016	YN	9	Aselliscus stoliczkanus	20160904	Kunming City	Male	Requests for these data should be addressed to Zhiqiang Wu or Shuyi Zhang
360	YN16090	2016	YN	9	Aselliscus stoliczkanus	20160904	Kunming City	Male	Requests for these data should be addressed to Zhiqiang Wu or Shuyi Zhang
361	YN16091	2016	YN	9	Aselliscus stoliczkanus	20160904	Kunming City	Male	Requests for these data should be addressed to Zhiqiang Wu or Shuyi Zhang
362	YN16092	2016	YN	9	Aselliscus stoliczkanus	20160904	Kunming City	Male	Requests for these data should be addressed to Zhiqiang Wu or Shuyi Zhang
363	YN16093	2016	YN	9	Myotis longipes	20160905	Kunming City	Male	Requests for these data should be addressed to Zhiqiang Wu or Shuyi Zhang
364	YN16094	2016	YN	9	Myotis longipes	20160905	Kunming City	Male	Requests for these data should be addressed to Zhiqiang Wu or Shuyi Zhang
365	YN16095	2016	YN	9	Hipposideros armiger	20160905	Kunming City	Female	Requests for these data should be addressed to Zhiqiang Wu or Shuyi Zhang
366	YN16096	2016	YN	9	Hipposideros armiger	20160905	Kunming City	Female	Requests for these data should be addressed to Zhiqiang Wu or Shuyi Zhang
367	YN16097	2016	YN	9	Hipposideros armiger	20160905	Kunming City	Male	Requests for these data should be addressed to Zhiqiang Wu or Shuyi Zhang
368	YN16098	2016	YN	9	Hipposideros armiger	20160905	Kunming City	Male	Requests for these data should be addressed to Zhiqiang Wu or Shuyi Zhang
369	YN16099	2016	YN	9	Hipposideros armiger	20160905	Kunming City	Male	Requests for these data should be addressed to Zhiqiang Wu or Shuyi Zhang
370	YN16100	2016	YN	9	Hipposideros armiger	20160905	Kunming City	Male	Requests for these data should be addressed to Zhiqiang Wu or Shuyi Zhang
371	YN16101	2016	YN	9	Hipposideros armiger	20160905	Kunming City	Male	Requests for these data should be addressed to Zhiqiang Wu or Shuyi Zhang
372	YN16102	2016	YN	9	Hipposideros armiger	20160905	Kunming City	Male	Requests for these data should be addressed to Zhiqiang Wu or Shuyi Zhang
373	YN16103	2016	YN	9	Hipposideros armiger	20160905	Kunming City	Female	Requests for these data should be addressed to Zhiqiang Wu or Shuyi Zhang
374	YN16104	2016	YN	9	Hipposideros armiger	20160905	Kunming City	Female	Requests for these data should be addressed to Zhiqiang Wu or Shuyi Zhang
375	160364	2016	GX	5	Tylonycteris pachypus	20160512	Chongzuo City	Male	Requests for these data should be addressed to Zhiqiang Wu or Shuyi Zhang
376	160552	2016	GX	5	Tylonycteris pachypus	20160512	Chongzuo City	Male	Requests for these data should be addressed to Zhiqiang Wu or Shuyi Zhang
377	160553	2016	GX	5	Tylonycteris pachypus	20160512	Chongzuo City	Female	Requests for these data should be addressed to Zhiqiang Wu or Shuyi Zhang
378	160554	2016	GX	5	Tylonycteris pachypus	20160512	Chongzuo City	Female	Requests for these data should be addressed to Zhiqiang Wu or Shuyi Zhang
379	160555	2016	GX	5	Tylonycteris pachypus	20160512	Chongzuo City	Male	Requests for these data should be addressed to Zhiqiang Wu or Shuyi Zhang
380	160556	2016	GX	5	Tylonycteris pachypus	20160512	Chongzuo City	Female	Requests for these data should be addressed to Zhiqiang Wu or Shuyi Zhang
381	160557	2016	GX	5	Tylonycteris pachypus	20160512	Chongzuo City	Male	Requests for these data should be addressed to Zhiqiang Wu or Shuyi Zhang
382	160558	2016	GX	5	Tylonycteris pachypus	20160512	Chongzuo City	Female	Requests for these data should be addressed to Zhiqiang Wu or Shuyi Zhang
383	160559	2016	GX	5	Tylonycteris pachypus	20160512	Chongzuo City	Female	Requests for these data should be addressed to Zhiqiang Wu or Shuyi Zhang
384	160560	2016	GX	5	Tylonycteris pachypus	20160512	Chongzuo City	Female	Requests for these data should be addressed to Zhiqiang Wu or Shuyi Zhang
385	160561	2016	GX	5	Tylonycteris pachypus	20160512	Chongzuo City	Female	Requests for these data should be addressed to Zhiqiang Wu or Shuyi Zhang
386	160562	2016	GX	5	Tylonycteris pachypus	20160512	Chongzuo City	Female	Requests for these data should be addressed to Zhiqiang Wu or Shuyi Zhang
387	160563	2016	GX	5	Tylonycteris pachypus	20160512	Chongzuo City	Female	Requests for these data should be addressed to Zhiqiang Wu or Shuyi Zhang
388	160564	2016	GX	5	Tylonycteris pachypus	20160512	Chongzuo City	Female	Requests for these data should be addressed to Zhiqiang Wu or Shuyi Zhang
389	160565	2016	GX	5	Tylonycteris pachypus	20160512	Chongzuo City	Male	Requests for these data should be addressed to Zhiqiang Wu or Shuyi Zhang
390	160566	2016	GX	5	Tylonycteris pachypus	20160512	Chongzuo City	Male	Requests for these data should be addressed to Zhiqiang Wu or Shuyi Zhang
391	160567	2016	GX	5	Tylonycteris pachypus	20160512	Chongzuo City	Female	Requests for these data should be addressed to Zhiqiang Wu or Shuyi Zhang
392	160568	2016	GX	5	Tylonycteris pachypus	20160512	Chongzuo City	Female	Requests for these data should be addressed to Zhiqiang Wu or Shuyi Zhang
393	160569	2016	GX	5	Tylonycteris pachypus	20160512	Chongzuo City	Female	Requests for these data should be addressed to Zhiqiang Wu or Shuyi Zhang
394	160570	2016	GX	5	Tylonycteris pachypus	20160512	Chongzuo City	Female	Requests for these data should be addressed to Zhiqiang Wu or Shuyi Zhang
395	160571	2016	GX	5	Tylonycteris pachypus	20160512	Chongzuo City	Female	Requests for these data should be addressed to Zhiqiang Wu or Shuyi Zhang
396	160572	2016	GX	5	Tylonycteris pachypus	20160512	Chongzuo City	Female	Requests for these data should be addressed to Zhiqiang Wu or Shuyi Zhang
397	160573	2016	GX	5	Tylonycteris pachypus	20160512	Chongzuo City	Female	Requests for these data should be addressed to Zhiqiang Wu or Shuyi Zhang
398	160574	2016	GX	5	Tylonycteris pachypus	20160512	Chongzuo City	Female	Requests for these data should be addressed to Zhiqiang Wu or Shuyi Zhang
399	160575	2016	GX	5	Tylonycteris pachypus	20160512	Chongzuo City	Male	Requests for these data should be addressed to Zhiqiang Wu or Shuyi Zhang
400	160576	2016	GX	5	Tylonycteris pachypus	20160512	Chongzuo City	Female	Requests for these data should be addressed to Zhiqiang Wu or Shuyi Zhang
401	160577	2016	GX	5	Tylonycteris pachypus	20160512	Chongzuo City	Female	Requests for these data should be addressed to Zhiqiang Wu or Shuyi Zhang
402	160578	2016	GX	5	Tylonycteris pachypus	20160512	Chongzuo City	Female	Requests for these data should be addressed to Zhiqiang Wu or Shuyi Zhang
403	160579	2016	GX	5	Tylonycteris pachypus	20160512	Chongzuo City	Female	Requests for these data should be addressed to Zhiqiang Wu or Shuyi Zhang
404	160580	2016	GX	5	Tylonycteris pachypus	20160512	Chongzuo City	Female	Requests for these data should be addressed to Zhiqiang Wu or Shuyi Zhang
405	160581	2016	GX	5	Tylonycteris pachypus	20160512	Chongzuo City	Male	Requests for these data should be addressed to Zhiqiang Wu or Shuyi Zhang
406	160582	2016	GX	5	Tylonycteris pachypus	20160512	Chongzuo City	Female	Requests for these data should be addressed to Zhiqiang Wu or Shuyi Zhang
407	160583	2016	GX	5	Tylonycteris pachypus	20160512	Chongzuo City	Female	Requests for these data should be addressed to Zhiqiang Wu or Shuyi Zhang
408	160584	2016	GX	5	Tylonycteris pachypus	20160512	Chongzuo City	Female	Requests for these data should be addressed to Zhiqiang Wu or Shuyi Zhang
409	160585	2016	GX	5	Tylonycteris pachypus	20160512	Chongzuo City	Female	Requests for these data should be addressed to Zhiqiang Wu or Shuyi Zhang
410	160586	2016	GX	5	Tylonycteris pachypus	20160512	Chongzuo City	Male	Requests for these data should be addressed to Zhiqiang Wu or Shuyi Zhang
411	160587	2016	GX	5	Tylonycteris pachypus	20160512	Chongzuo City	Female	Requests for these data should be addressed to Zhiqiang Wu or Shuyi Zhang
412	160588	2016	GX	5	Tylonycteris pachypus	20160512	Chongzuo City	Female	Requests for these data should be addressed to Zhiqiang Wu or Shuyi Zhang
413	160589	2016	GX	5	Tylonycteris pachypus	20160512	Chongzuo City	Female	Requests for these data should be addressed to Zhiqiang Wu or Shuyi Zhang
414	160590	2016	GX	5	Tylonycteris pachypus	20160512	Chongzuo City	Female	Requests for these data should be addressed to Zhiqiang Wu or Shuyi Zhang
415	160591	2016	GX	5	Tylonycteris pachypus	20160512	Chongzuo City	Male	Requests for these data should be addressed to Zhiqiang Wu or Shuyi Zhang
416	160592	2016	GX	5	Tylonycteris pachypus	20160512	Chongzuo City	Male	Requests for these data should be addressed to Zhiqiang Wu or Shuyi Zhang
417	160593	2016	GX	5	Tylonycteris pachypus	20160512	Chongzuo City	Male	Requests for these data should be addressed to Zhiqiang Wu or Shuyi Zhang
418	160594	2016	GX	5	Tylonycteris pachypus	20160512	Chongzuo City	Male	Requests for these data should be addressed to Zhiqiang Wu or Shuyi Zhang
419	160595	2016	GX	5	Tylonycteris pachypus	20160512	Chongzuo City	Male	Requests for these data should be addressed to Zhiqiang Wu or Shuyi Zhang
420	160596	2016	GX	5	Tylonycteris pachypus	20160512	Chongzuo City	Male	Requests for these data should be addressed to Zhiqiang Wu or Shuyi Zhang
421	160597	2016	GX	5	Tylonycteris pachypus	20160512	Chongzuo City	Male	Requests for these data should be addressed to Zhiqiang Wu or Shuyi Zhang
422	160598	2016	GX	5	Tylonycteris pachypus	20160512	Chongzuo City	Male	Requests for these data should be addressed to Zhiqiang Wu or Shuyi Zhang
423	160599	2016	GX	5	Tylonycteris pachypus	20160512	Chongzuo City	Male	Requests for these data should be addressed to Zhiqiang Wu or Shuyi Zhang
424	160600	2016	GX	5	Tylonycteris pachypus	20160512	Chongzuo City	Male	Requests for these data should be addressed to Zhiqiang Wu or Shuyi Zhang
425	160601	2016	GX	5	Tylonycteris pachypus	20160512	Chongzuo City	Female	Requests for these data should be addressed to Zhiqiang Wu or Shuyi Zhang
426	160602	2016	GX	5	Tylonycteris pachypus	20160512	Chongzuo City	Female	Requests for these data should be addressed to Zhiqiang Wu or Shuyi Zhang
427	160603	2016	GX	5	Tylonycteris pachypus	20160512	Chongzuo City	Female	Requests for these data should be addressed to Zhiqiang Wu or Shuyi Zhang
428	160604	2016	GX	5	Tylonycteris pachypus	20160512	Chongzuo City	Female	Requests for these data should be addressed to Zhiqiang Wu or Shuyi Zhang
429	160605	2016	GX	5	Tylonycteris pachypus	20160512	Chongzuo City	Male	Requests for these data should be addressed to Zhiqiang Wu or Shuyi Zhang
430	160606	2016	GX	5	Tylonycteris pachypus	20160512	Chongzuo City	Female	Requests for these data should be addressed to Zhiqiang Wu or Shuyi Zhang
431	160607	2016	GX	5	Tylonycteris pachypus	20160512	Chongzuo City	Female	Requests for these data should be addressed to Zhiqiang Wu or Shuyi Zhang
432	160608	2016	GX	5	Tylonycteris pachypus	20160512	Chongzuo City	Female	Requests for these data should be addressed to Zhiqiang Wu or Shuyi Zhang
433	160609	2016	GX	5	Tylonycteris pachypus	20160512	Chongzuo City	Female	Requests for these data should be addressed to Zhiqiang Wu or Shuyi Zhang
434	160610	2016	GX	5	Tylonycteris pachypus	20160512	Chongzuo City	Female	Requests for these data should be addressed to Zhiqiang Wu or Shuyi Zhang
435	160611	2016	GX	5	Tylonycteris pachypus	20160512	Chongzuo City	Female	Requests for these data should be addressed to Zhiqiang Wu or Shuyi Zhang
436	160612	2016	GX	5	Tylonycteris pachypus	20160512	Chongzuo City	Female	Requests for these data should be addressed to Zhiqiang Wu or Shuyi Zhang
437	160613	2016	GX	5	Tylonycteris pachypus	20160512	Chongzuo City	Male	Requests for these data should be addressed to Zhiqiang Wu or Shuyi Zhang
438	160614	2016	GX	5	Tylonycteris pachypus	20160512	Chongzuo City	Female	Requests for these data should be addressed to Zhiqiang Wu or Shuyi Zhang
439	160615	2016	GX	5	Tylonycteris pachypus	20160512	Chongzuo City	Female	Requests for these data should be addressed to Zhiqiang Wu or Shuyi Zhang
440	160616	2016	GX	5	Tylonycteris pachypus	20160512	Chongzuo City	Female	Requests for these data should be addressed to Zhiqiang Wu or Shuyi Zhang
441	160617	2016	GX	5	Tylonycteris pachypus	20160512	Chongzuo City	Male	Requests for these data should be addressed to Zhiqiang Wu or Shuyi Zhang
442	160618	2016	GX	5	Tylonycteris pachypus	20160512	Chongzuo City	Female	Requests for these data should be addressed to Zhiqiang Wu or Shuyi Zhang
443	160619	2016	GX	5	Tylonycteris pachypus	20160512	Chongzuo City	Female	Requests for these data should be addressed to Zhiqiang Wu or Shuyi Zhang
444	160620	2016	GX	5	Tylonycteris pachypus	20160512	Chongzuo City	Female	Requests for these data should be addressed to Zhiqiang Wu or Shuyi Zhang
445	160621	2016	GX	5	Tylonycteris pachypus	20160512	Chongzuo City	Female	Requests for these data should be addressed to Zhiqiang Wu or Shuyi Zhang
446	160622	2016	GX	5	Tylonycteris pachypus	20160512	Chongzuo City	Female	Requests for these data should be addressed to Zhiqiang Wu or Shuyi Zhang
447	160623	2016	GX	5	Tylonycteris pachypus	20160512	Chongzuo City	Male	Requests for these data should be addressed to Zhiqiang Wu or Shuyi Zhang
448	160624	2016	GX	5	Tylonycteris pachypus	20160512	Chongzuo City	Female	Requests for these data should be addressed to Zhiqiang Wu or Shuyi Zhang
449	160625	2016	GX	5	Tylonycteris pachypus	20160512	Chongzuo City	Female	Requests for these data should be addressed to Zhiqiang Wu or Shuyi Zhang
450	160626	2016	GX	5	Tylonycteris pachypus	20160512	Chongzuo City	Female	Requests for these data should be addressed to Zhiqiang Wu or Shuyi Zhang
451	160627	2016	GX	5	Tylonycteris pachypus	20160512	Chongzuo City	Female	Requests for these data should be addressed to Zhiqiang Wu or Shuyi Zhang
452	160628	2016	GX	5	Tylonycteris pachypus	20160512	Chongzuo City	Female	Requests for these data should be addressed to Zhiqiang Wu or Shuyi Zhang
453	160629	2016	GX	5	Tylonycteris pachypus	20160512	Chongzuo City	Male	Requests for these data should be addressed to Zhiqiang Wu or Shuyi Zhang
454	160630	2016	GX	5	Tylonycteris pachypus	20160512	Chongzuo City	Male	Requests for these data should be addressed to Zhiqiang Wu or Shuyi Zhang
455	160631	2016	GX	5	Tylonycteris pachypus	20160512	Chongzuo City	Male	Requests for these data should be addressed to Zhiqiang Wu or Shuyi Zhang
456	160632	2016	GX	5	Tylonycteris pachypus	20160512	Chongzuo City	Male	Requests for these data should be addressed to Zhiqiang Wu or Shuyi Zhang
457	160633	2016	GX	5	Tylonycteris pachypus	20160512	Chongzuo City	Male	Requests for these data should be addressed to Zhiqiang Wu or Shuyi Zhang
458	160634	2016	GX	5	Tylonycteris pachypus	20160512	Chongzuo City	Male	Requests for these data should be addressed to Zhiqiang Wu or Shuyi Zhang
459	160635	2016	GX	5	Tylonycteris pachypus	20160512	Chongzuo City	Male	Requests for these data should be addressed to Zhiqiang Wu or Shuyi Zhang
460	160636	2016	GX	5	Tylonycteris pachypus	20160512	Chongzuo City	Female	Requests for these data should be addressed to Zhiqiang Wu or Shuyi Zhang
461	160637	2016	GX	5	Tylonycteris pachypus	20160512	Chongzuo City	Female	Requests for these data should be addressed to Zhiqiang Wu or Shuyi Zhang
462	160638	2016	GX	5	Tylonycteris pachypus	20160512	Chongzuo City	Female	Requests for these data should be addressed to Zhiqiang Wu or Shuyi Zhang
463	160639	2016	GX	5	Tylonycteris pachypus	20160512	Chongzuo City	Male	Requests for these data should be addressed to Zhiqiang Wu or Shuyi Zhang
464	160640	2016	GX	5	Tylonycteris pachypus	20160512	Chongzuo City	Female	Requests for these data should be addressed to Zhiqiang Wu or Shuyi Zhang
465	160641	2016	GX	5	Tylonycteris pachypus	20160512	Chongzuo City	Female	Requests for these data should be addressed to Zhiqiang Wu or Shuyi Zhang
466	160642	2016	GX	5	Tylonycteris pachypus	20160512	Chongzuo City	Female	Requests for these data should be addressed to Zhiqiang Wu or Shuyi Zhang
467	160643	2016	GX	5	Tylonycteris pachypus	20160512	Chongzuo City	Female	Requests for these data should be addressed to Zhiqiang Wu or Shuyi Zhang
468	160644	2016	GX	5	Tylonycteris pachypus	20160512	Chongzuo City	Female	Requests for these data should be addressed to Zhiqiang Wu or Shuyi Zhang
469	160645	2016	GX	5	Tylonycteris pachypus	20160512	Chongzuo City	Female	Requests for these data should be addressed to Zhiqiang Wu or Shuyi Zhang
470	160646	2016	GX	5	Tylonycteris pachypus	20160512	Chongzuo City		Requests for these data should be addressed to Zhiqiang Wu or Shuyi Zhang
471	160647	2016	GX	5	Tylonycteris pachypus	20160512	Chongzuo City	Female	Requests for these data should be addressed to Zhiqiang Wu or Shuyi Zhang
472	160648	2016	GX	5	Tylonycteris pachypus	20160512	Chongzuo City	Female	Requests for these data should be addressed to Zhiqiang Wu or Shuyi Zhang
473	160649	2016	GX	5	Tylonycteris pachypus	20160512	Chongzuo City	Female	Requests for these data should be addressed to Zhiqiang Wu or Shuyi Zhang
474	160650	2016	GX	5	Tylonycteris pachypus	20160512	Chongzuo City	Female	Requests for these data should be addressed to Zhiqiang Wu or Shuyi Zhang
475	160651	2016	GX	5	Tylonycteris pachypus	20160512	Chongzuo City	Female	Requests for these data should be addressed to Zhiqiang Wu or Shuyi Zhang
476	160652	2016	GX	5	Tylonycteris pachypus	20160512	Chongzuo City	Male	Requests for these data should be addressed to Zhiqiang Wu or Shuyi Zhang
477	160653	2016	GX	5	Tylonycteris pachypus	20160512	Chongzuo City	Female	Requests for these data should be addressed to Zhiqiang Wu or Shuyi Zhang
478	160654	2016	GX	5	Tylonycteris pachypus	20160512	Chongzuo City	Female	Requests for these data should be addressed to Zhiqiang Wu or Shuyi Zhang
479	160655	2016	GX	5	Tylonycteris pachypus	20160512	Chongzuo City	Female	Requests for these data should be addressed to Zhiqiang Wu or Shuyi Zhang
480	160656	2016	GX	5	Tylonycteris pachypus	20160512	Chongzuo City	Female	Requests for these data should be addressed to Zhiqiang Wu or Shuyi Zhang
481	160657	2016	GX	5	Tylonycteris pachypus	20160512	Chongzuo City	Female	Requests for these data should be addressed to Zhiqiang Wu or Shuyi Zhang
482	160658	2016	GX	5	Tylonycteris pachypus	20160512	Chongzuo City	Female	Requests for these data should be addressed to Zhiqiang Wu or Shuyi Zhang
483	160659	2016	GX	5	Tylonycteris pachypus	20160512	Chongzuo City	Female	Requests for these data should be addressed to Zhiqiang Wu or Shuyi Zhang
484	160660	2016	GX	5	Tylonycteris pachypus	20160512	Chongzuo City	Female	Requests for these data should be addressed to Zhiqiang Wu or Shuyi Zhang
485	160661	2016	GX	5	Tylonycteris pachypus	20160512	Chongzuo City	Female	Requests for these data should be addressed to Zhiqiang Wu or Shuyi Zhang
486	160662	2016	GX	5	Tylonycteris pachypus	20160512	Chongzuo City	Female	Requests for these data should be addressed to Zhiqiang Wu or Shuyi Zhang
487	160663	2016	GX	5	Tylonycteris pachypus	20160512	Chongzuo City	Male	Requests for these data should be addressed to Zhiqiang Wu or Shuyi Zhang
488	160664	2016	GX	5	Tylonycteris pachypus	20160512	Chongzuo City	Female	Requests for these data should be addressed to Zhiqiang Wu or Shuyi Zhang
489	160665	2016	GX	5	Tylonycteris pachypus	20160512	Chongzuo City	Female	Requests for these data should be addressed to Zhiqiang Wu or Shuyi Zhang
490	160701	2016	GX	5	Pipistrellus ceylonicus	20160512	Chongzuo City	Male	Requests for these data should be addressed to Zhiqiang Wu or Shuyi Zhang
491	160666	2016	GX	5	Tylonycteris pachypus	20160513	Chongzuo City	Female	Requests for these data should be addressed to Zhiqiang Wu or Shuyi Zhang
492	160667	2016	GX	5	Tylonycteris pachypus	20160513	Chongzuo City	Female	Requests for these data should be addressed to Zhiqiang Wu or Shuyi Zhang
493	160668	2016	GX	5	Tylonycteris pachypus	20160513	Chongzuo City	Female	Requests for these data should be addressed to Zhiqiang Wu or Shuyi Zhang
494	160669	2016	GX	5	Tylonycteris pachypus	20160513	Chongzuo City	Female	Requests for these data should be addressed to Zhiqiang Wu or Shuyi Zhang
495	160670	2016	GX	5	Tylonycteris pachypus	20160513	Chongzuo City	Female	Requests for these data should be addressed to Zhiqiang Wu or Shuyi Zhang
496	160671	2016	GX	5	Tylonycteris pachypus	20160513	Chongzuo City	Female	Requests for these data should be addressed to Zhiqiang Wu or Shuyi Zhang
497	160672	2016	GX	5	Tylonycteris pachypus	20160513	Chongzuo City	Female	Requests for these data should be addressed to Zhiqiang Wu or Shuyi Zhang
498	160673	2016	GX	5	Tylonycteris pachypus	20160513	Chongzuo City	Male	Requests for these data should be addressed to Zhiqiang Wu or Shuyi Zhang
499	160674	2016	GX	5	Tylonycteris pachypus	20160513	Chongzuo City	Female	Requests for these data should be addressed to Zhiqiang Wu or Shuyi Zhang
500	160675	2016	GX	5	Tylonycteris pachypus	20160513	Chongzuo City	Male	Requests for these data should be addressed to Zhiqiang Wu or Shuyi Zhang
501	160676	2016	GX	5	Tylonycteris pachypus	20160513	Chongzuo City	Male	Requests for these data should be addressed to Zhiqiang Wu or Shuyi Zhang
502	160677	2016	GX	5	Tylonycteris pachypus	20160513	Chongzuo City	Female	Requests for these data should be addressed to Zhiqiang Wu or Shuyi Zhang
503	160678	2016	GX	5	Tylonycteris pachypus	20160513	Chongzuo City	Female	Requests for these data should be addressed to Zhiqiang Wu or Shuyi Zhang
504	160679	2016	GX	5	Tylonycteris pachypus	20160513	Chongzuo City	Female	Requests for these data should be addressed to Zhiqiang Wu or Shuyi Zhang
505	160680	2016	GX	5	Tylonycteris pachypus	20160513	Chongzuo City	Female	Requests for these data should be addressed to Zhiqiang Wu or Shuyi Zhang
506	160681	2016	GX	5	Tylonycteris pachypus	20160513	Chongzuo City	Female	Requests for these data should be addressed to Zhiqiang Wu or Shuyi Zhang
507	160682	2016	GX	5	Tylonycteris pachypus	20160513	Chongzuo City	Female	Requests for these data should be addressed to Zhiqiang Wu or Shuyi Zhang
508	160683	2016	GX	5	Tylonycteris pachypus	20160513	Chongzuo City	Male	Requests for these data should be addressed to Zhiqiang Wu or Shuyi Zhang
509	160684	2016	GX	5	Tylonycteris pachypus	20160513	Chongzuo City	Female	Requests for these data should be addressed to Zhiqiang Wu or Shuyi Zhang
510	160685	2016	GX	5	Tylonycteris pachypus	20160513	Chongzuo City	Female	Requests for these data should be addressed to Zhiqiang Wu or Shuyi Zhang
511	160686	2016	GX	5	Tylonycteris pachypus	20160513	Chongzuo City	Female	Requests for these data should be addressed to Zhiqiang Wu or Shuyi Zhang
512	160687	2016	GX	5	Tylonycteris pachypus	20160513	Chongzuo City	Male	Requests for these data should be addressed to Zhiqiang Wu or Shuyi Zhang
513	160688	2016	GX	5	Tylonycteris pachypus	20160513	Chongzuo City	Female	Requests for these data should be addressed to Zhiqiang Wu or Shuyi Zhang
514	160689	2016	GX	5	Tylonycteris pachypus	20160513	Chongzuo City	Female	Requests for these data should be addressed to Zhiqiang Wu or Shuyi Zhang
515	160690	2016	GX	5	Tylonycteris pachypus	20160513	Chongzuo City	Female	Requests for these data should be addressed to Zhiqiang Wu or Shuyi Zhang
516	160691	2016	GX	5	Tylonycteris pachypus	20160513	Chongzuo City	Female	Requests for these data should be addressed to Zhiqiang Wu or Shuyi Zhang
517	160692	2016	GX	5	Tylonycteris pachypus	20160513	Chongzuo City	Female	Requests for these data should be addressed to Zhiqiang Wu or Shuyi Zhang
518	160693	2016	GX	5	Tylonycteris pachypus	20160513	Chongzuo City	Female	Requests for these data should be addressed to Zhiqiang Wu or Shuyi Zhang
519	160694	2016	GX	5	Tylonycteris pachypus	20160513	Chongzuo City	Female	Requests for these data should be addressed to Zhiqiang Wu or Shuyi Zhang
520	160695	2016	GX	5	Tylonycteris pachypus	20160513	Chongzuo City	Female	Requests for these data should be addressed to Zhiqiang Wu or Shuyi Zhang
521	160696	2016	GX	5	Tylonycteris pachypus	20160513	Chongzuo City	Female	Requests for these data should be addressed to Zhiqiang Wu or Shuyi Zhang
522	160697	2016	GX	5	Tylonycteris pachypus	20160513	Chongzuo City	Female	Requests for these data should be addressed to Zhiqiang Wu or Shuyi Zhang
523	160698	2016	GX	5	Tylonycteris pachypus	20160513	Chongzuo City	Male	Requests for these data should be addressed to Zhiqiang Wu or Shuyi Zhang
524	160699	2016	GX	5	Tylonycteris pachypus	20160513	Chongzuo City	Male	Requests for these data should be addressed to Zhiqiang Wu or Shuyi Zhang
525	160700	2016	GX	5	Tylonycteris pachypus	20160513	Chongzuo City	Male	Requests for these data should be addressed to Zhiqiang Wu or Shuyi Zhang
526	160702	2016	GX	5	Tylonycteris pachypus	20160514	Chongzuo City	Female	Requests for these data should be addressed to Zhiqiang Wu or Shuyi Zhang
527	160703	2016	GX	5	Tylonycteris pachypus	20160514	Chongzuo City	Female	Requests for these data should be addressed to Zhiqiang Wu or Shuyi Zhang
528	160704	2016	GX	5	Tylonycteris pachypus	20160514	Chongzuo City	Female	Requests for these data should be addressed to Zhiqiang Wu or Shuyi Zhang
529	160705	2016	GX	5	Tylonycteris pachypus	20160514	Chongzuo City	Male	Requests for these data should be addressed to Zhiqiang Wu or Shuyi Zhang
530	160706	2016	GX	5	Tylonycteris pachypus	20160514	Chongzuo City	Female	Requests for these data should be addressed to Zhiqiang Wu or Shuyi Zhang
531	160707	2016	GX	5	Tylonycteris pachypus	20160514	Chongzuo City	Female	Requests for these data should be addressed to Zhiqiang Wu or Shuyi Zhang
532	160708	2016	GX	5	Tylonycteris pachypus	20160514	Chongzuo City	Male	Requests for these data should be addressed to Zhiqiang Wu or Shuyi Zhang
533	160709	2016	GX	5	Tylonycteris pachypus	20160514	Chongzuo City	Female	Requests for these data should be addressed to Zhiqiang Wu or Shuyi Zhang
534	160710	2016	GX	5	Tylonycteris pachypus	20160514	Chongzuo City	Female	Requests for these data should be addressed to Zhiqiang Wu or Shuyi Zhang
535	160711	2016	GX	5	Tylonycteris robustula	20160514	Chongzuo City	Female	Requests for these data should be addressed to Zhiqiang Wu or Shuyi Zhang
536	160712	2016	GX	5	Tylonycteris robustula	20160514	Chongzuo City	Female	Requests for these data should be addressed to Zhiqiang Wu or Shuyi Zhang
537	160713	2016	GX	5	Tylonycteris robustula	20160514	Chongzuo City	Female	Requests for these data should be addressed to Zhiqiang Wu or Shuyi Zhang
538	160714	2016	GX	5	Tylonycteris robustula	20160514	Chongzuo City	Female	Requests for these data should be addressed to Zhiqiang Wu or Shuyi Zhang
539	160715	2016	GX	5	Tylonycteris robustula	20160514	Chongzuo City	Male	Requests for these data should be addressed to Zhiqiang Wu or Shuyi Zhang
540	160716	2016	GX	5	Tylonycteris robustula	20160514	Chongzuo City	Female	Requests for these data should be addressed to Zhiqiang Wu or Shuyi Zhang
541	160717	2016	GX	5	Tylonycteris pachypus	20160514	Chongzuo City	Male	Requests for these data should be addressed to Zhiqiang Wu or Shuyi Zhang
542	160718	2016	GX	5	Tylonycteris pachypus	20160514	Chongzuo City	Female	Requests for these data should be addressed to Zhiqiang Wu or Shuyi Zhang
543	160719	2016	GX	5	Tylonycteris pachypus	20160514	Chongzuo City	Female	Requests for these data should be addressed to Zhiqiang Wu or Shuyi Zhang
544	160720	2016	GX	5	Tylonycteris pachypus	20160514	Chongzuo City	Female	Requests for these data should be addressed to Zhiqiang Wu or Shuyi Zhang
545	160721	2016	GX	5	Tylonycteris pachypus	20160514	Chongzuo City	Male	Requests for these data should be addressed to Zhiqiang Wu or Shuyi Zhang
546	160722	2016	GX	5	Tylonycteris pachypus	20160514	Chongzuo City	Female	Requests for these data should be addressed to Zhiqiang Wu or Shuyi Zhang
547	160723	2016	GX	5	Tylonycteris pachypus	20160514	Chongzuo City	Male	Requests for these data should be addressed to Zhiqiang Wu or Shuyi Zhang
548	160724	2016	GX	5	Tylonycteris pachypus	20160514	Chongzuo City	Female	Requests for these data should be addressed to Zhiqiang Wu or Shuyi Zhang
549	160725	2016	GX	5	Tylonycteris pachypus	20160514	Chongzuo City	Female	Requests for these data should be addressed to Zhiqiang Wu or Shuyi Zhang
550	160726	2016	GX	5	Tylonycteris pachypus	20160514	Chongzuo City	Female	Requests for these data should be addressed to Zhiqiang Wu or Shuyi Zhang
551	160727	2016	GX	5	Tylonycteris pachypus	20160514	Chongzuo City	Female	Requests for these data should be addressed to Zhiqiang Wu or Shuyi Zhang
552	160728	2016	GX	5	Tylonycteris pachypus	20160514	Chongzuo City	Female	Requests for these data should be addressed to Zhiqiang Wu or Shuyi Zhang
553	160729	2016	GX	5	Tylonycteris pachypus	20160514	Chongzuo City	Female	Requests for these data should be addressed to Zhiqiang Wu or Shuyi Zhang
554	160730	2016	GX	5	Tylonycteris pachypus	20160514	Chongzuo City	Female	Requests for these data should be addressed to Zhiqiang Wu or Shuyi Zhang
555	160731	2016	GX	5	Tylonycteris pachypus	20160514	Chongzuo City	Female	Requests for these data should be addressed to Zhiqiang Wu or Shuyi Zhang
556	160732	2016	GX	5	Tylonycteris robustula	20160514	Chongzuo City	Female	Requests for these data should be addressed to Zhiqiang Wu or Shuyi Zhang
557	160733	2016	GX	5	Tylonycteris robustula	20160514	Chongzuo City	Female	Requests for these data should be addressed to Zhiqiang Wu or Shuyi Zhang
558	160734	2016	GX	5	Tylonycteris robustula	20160514	Chongzuo City	Female	Requests for these data should be addressed to Zhiqiang Wu or Shuyi Zhang
559	160735	2016	GX	5	Tylonycteris robustula	20160514	Chongzuo City	Female	Requests for these data should be addressed to Zhiqiang Wu or Shuyi Zhang
560	160736	2016	GX	5	Tylonycteris robustula	20160514	Chongzuo City	Female	Requests for these data should be addressed to Zhiqiang Wu or Shuyi Zhang
561	160737	2016	GX	5	Tylonycteris pachypus	20160514	Chongzuo City	Female	Requests for these data should be addressed to Zhiqiang Wu or Shuyi Zhang
562	160738	2016	GX	5	Tylonycteris pachypus	20160514	Chongzuo City	Female	Requests for these data should be addressed to Zhiqiang Wu or Shuyi Zhang
563	160739	2016	GX	5	Tylonycteris pachypus	20160514	Chongzuo City	Female	Requests for these data should be addressed to Zhiqiang Wu or Shuyi Zhang
564	160740	2016	GX	5	Tylonycteris pachypus	20160514	Chongzuo City	Female	Requests for these data should be addressed to Zhiqiang Wu or Shuyi Zhang
565	160741	2016	GX	5	Tylonycteris pachypus	20160514	Chongzuo City	Female	Requests for these data should be addressed to Zhiqiang Wu or Shuyi Zhang
566	160742	2016	GX	5	Tylonycteris pachypus	20160514	Chongzuo City	Male	Requests for these data should be addressed to Zhiqiang Wu or Shuyi Zhang
567	160743	2016	GX	5	Tylonycteris pachypus	20160514	Chongzuo City	Female	Requests for these data should be addressed to Zhiqiang Wu or Shuyi Zhang
568	160744	2016	GX	5	Tylonycteris pachypus	20160514	Chongzuo City	Female	Requests for these data should be addressed to Zhiqiang Wu or Shuyi Zhang
569	160745	2016	GX	5	Tylonycteris pachypus	20160514	Chongzuo City	Female	Requests for these data should be addressed to Zhiqiang Wu or Shuyi Zhang
570	160746	2016	GX	5	Tylonycteris pachypus	20160514	Chongzuo City	Female	Requests for these data should be addressed to Zhiqiang Wu or Shuyi Zhang
571	160747	2016	GX	5	Tylonycteris pachypus	20160514	Chongzuo City	Female	Requests for these data should be addressed to Zhiqiang Wu or Shuyi Zhang
572	160748	2016	GX	5	Tylonycteris pachypus	20160514	Chongzuo City	Male	Requests for these data should be addressed to Zhiqiang Wu or Shuyi Zhang
573	160749	2016	GX	5	Tylonycteris pachypus	20160514	Chongzuo City	Female	Requests for these data should be addressed to Zhiqiang Wu or Shuyi Zhang
574	160750	2016	GX	5	Tylonycteris pachypus	20160514	Chongzuo City	Female	Requests for these data should be addressed to Zhiqiang Wu or Shuyi Zhang
575	160751	2016	GX	5	Tylonycteris pachypus	20160514	Chongzuo City	Female	Requests for these data should be addressed to Zhiqiang Wu or Shuyi Zhang
576	160752	2016	GX	5	Tylonycteris pachypus	20160514	Chongzuo City	Female	Requests for these data should be addressed to Zhiqiang Wu or Shuyi Zhang
577	160753	2016	GX	5	Tylonycteris pachypus	20160514	Chongzuo City	Female	Requests for these data should be addressed to Zhiqiang Wu or Shuyi Zhang
578	160754	2016	GX	5	Tylonycteris pachypus	20160514	Chongzuo City	Female	Requests for these data should be addressed to Zhiqiang Wu or Shuyi Zhang
579	160755	2016	GX	5	Tylonycteris pachypus	20160514	Chongzuo City	Female	Requests for these data should be addressed to Zhiqiang Wu or Shuyi Zhang
580	160756	2016	GX	5	Tylonycteris pachypus	20160514	Chongzuo City	Female	Requests for these data should be addressed to Zhiqiang Wu or Shuyi Zhang
581	160757	2016	GX	5	Tylonycteris pachypus	20160514	Chongzuo City	Female	Requests for these data should be addressed to Zhiqiang Wu or Shuyi Zhang
582	160758	2016	GX	5	Tylonycteris pachypus	20160514	Chongzuo City	Female	Requests for these data should be addressed to Zhiqiang Wu or Shuyi Zhang
583	160759	2016	GX	5	Tylonycteris pachypus	20160514	Chongzuo City	Female	Requests for these data should be addressed to Zhiqiang Wu or Shuyi Zhang
584	160760	2016	GX	5	Tylonycteris pachypus	20160514	Chongzuo City	Female	Requests for these data should be addressed to Zhiqiang Wu or Shuyi Zhang
585	160761	2016	GX	5	Tylonycteris pachypus	20160514	Chongzuo City	Male	Requests for these data should be addressed to Zhiqiang Wu or Shuyi Zhang
586	160762	2016	GX	5	Tylonycteris pachypus	20160514	Chongzuo City	Female	Requests for these data should be addressed to Zhiqiang Wu or Shuyi Zhang
587	160763	2016	GX	5	Tylonycteris pachypus	20160514	Chongzuo City	Female	Requests for these data should be addressed to Zhiqiang Wu or Shuyi Zhang
588	160764	2016	GX	5	Tylonycteris pachypus	20160514	Chongzuo City	Female	Requests for these data should be addressed to Zhiqiang Wu or Shuyi Zhang
589	160765	2016	GX	5	Tylonycteris pachypus	20160514	Chongzuo City	Female	Requests for these data should be addressed to Zhiqiang Wu or Shuyi Zhang
590	160766	2016	GX	5	Tylonycteris pachypus	20160514	Chongzuo City	Female	Requests for these data should be addressed to Zhiqiang Wu or Shuyi Zhang
591	160767	2016	GX	5	Tylonycteris pachypus	20160514	Chongzuo City	Female	Requests for these data should be addressed to Zhiqiang Wu or Shuyi Zhang
592	160768	2016	GX	5	Tylonycteris pachypus	20160514	Chongzuo City	Female	Requests for these data should be addressed to Zhiqiang Wu or Shuyi Zhang
593	160769	2016	GX	5	Tylonycteris pachypus	20160514	Chongzuo City	Female	Requests for these data should be addressed to Zhiqiang Wu or Shuyi Zhang
594	160770	2016	GX	5	Tylonycteris pachypus	20160514	Chongzuo City	Male	Requests for these data should be addressed to Zhiqiang Wu or Shuyi Zhang
595	160771	2016	GX	5	Tylonycteris pachypus	20160514	Chongzuo City	Female	Requests for these data should be addressed to Zhiqiang Wu or Shuyi Zhang
596	160772	2016	GX	5	Tylonycteris pachypus	20160514	Chongzuo City	Female	Requests for these data should be addressed to Zhiqiang Wu or Shuyi Zhang
597	160773	2016	GX	5	Tylonycteris pachypus	20160514	Chongzuo City	Male	Requests for these data should be addressed to Zhiqiang Wu or Shuyi Zhang
598	160774	2016	GX	5	Tylonycteris pachypus	20160514	Chongzuo City	Female	Requests for these data should be addressed to Zhiqiang Wu or Shuyi Zhang
599	160775	2016	GX	5	Tylonycteris pachypus	20160514	Chongzuo City	Female	Requests for these data should be addressed to Zhiqiang Wu or Shuyi Zhang
600	160776	2016	GX	5	Tylonycteris pachypus	20160514	Chongzuo City	Female	Requests for these data should be addressed to Zhiqiang Wu or Shuyi Zhang
601	160777	2016	GX	5	Tylonycteris pachypus	20160514	Chongzuo City	Female	Requests for these data should be addressed to Zhiqiang Wu or Shuyi Zhang
602	160778	2016	GX	5	Tylonycteris pachypus	20160514	Chongzuo City	Female	Requests for these data should be addressed to Zhiqiang Wu or Shuyi Zhang
603	160779	2016	GX	5	Tylonycteris pachypus	20160514	Chongzuo City	Female	Requests for these data should be addressed to Zhiqiang Wu or Shuyi Zhang
604	160780	2016	GX	5	Pipistrellus pipistrellus	20160514	Chongzuo City	Male	Requests for these data should be addressed to Zhiqiang Wu or Shuyi Zhang
605	161001	2016	YN	5	Myotis chinensis	20160516	Jinghong City		Requests for these data should be addressed to Zhiqiang Wu or Shuyi Zhang
606	161002	2016	YN	5	Myotis chinensis	20160516	Jinghong City		Requests for these data should be addressed to Zhiqiang Wu or Shuyi Zhang
607	161003	2016	YN	5	Myotis chinensis	20160516	Jinghong City		Requests for these data should be addressed to Zhiqiang Wu or Shuyi Zhang
608	161004	2016	YN	5	Myotis chinensis	20160516	Jinghong City		Requests for these data should be addressed to Zhiqiang Wu or Shuyi Zhang
609	161005	2016	YN	5	Myotis chinensis	20160516	Jinghong City		Requests for these data should be addressed to Zhiqiang Wu or Shuyi Zhang
610	161006	2016	YN	5	Myotis chinensis	20160516	Jinghong City		Requests for these data should be addressed to Zhiqiang Wu or Shuyi Zhang
611	161007	2016	YN	5	Myotis chinensis	20160516	Jinghong City		Requests for these data should be addressed to Zhiqiang Wu or Shuyi Zhang
612	161008	2016	YN	5	Myotis chinensis	20160516	Jinghong City		Requests for these data should be addressed to Zhiqiang Wu or Shuyi Zhang
613	161009	2016	YN	5	Myotis chinensis	20160516	Jinghong City		Requests for these data should be addressed to Zhiqiang Wu or Shuyi Zhang
614	161010	2016	YN	5	Myotis chinensis	20160516	Jinghong City		Requests for these data should be addressed to Zhiqiang Wu or Shuyi Zhang
615	161011	2016	YN	5	Myotis chinensis	20160516	Jinghong City		Requests for these data should be addressed to Zhiqiang Wu or Shuyi Zhang
616	161012	2016	YN	5	Myotis chinensis	20160516	Jinghong City		Requests for these data should be addressed to Zhiqiang Wu or Shuyi Zhang
617	161013	2016	YN	5	Myotis chinensis	20160516	Jinghong City		Requests for these data should be addressed to Zhiqiang Wu or Shuyi Zhang
618	161014	2016	YN	5	Myotis chinensis	20160516	Jinghong City		Requests for these data should be addressed to Zhiqiang Wu or Shuyi Zhang
619	161015	2016	YN	5	Myotis chinensis	20160516	Jinghong City		Requests for these data should be addressed to Zhiqiang Wu or Shuyi Zhang
620	161016	2016	YN	5	Myotis chinensis	20160516	Jinghong City		Requests for these data should be addressed to Zhiqiang Wu or Shuyi Zhang
621	161017	2016	YN	5	Myotis chinensis	20160516	Jinghong City		Requests for these data should be addressed to Zhiqiang Wu or Shuyi Zhang
622	161018	2016	YN	5	Myotis chinensis	20160516	Jinghong City		Requests for these data should be addressed to Zhiqiang Wu or Shuyi Zhang
623	161019	2016	YN	5	Myotis chinensis	20160516	Jinghong City		Requests for these data should be addressed to Zhiqiang Wu or Shuyi Zhang
624	161020	2016	YN	5	Myotis chinensis	20160516	Jinghong City		Requests for these data should be addressed to Zhiqiang Wu or Shuyi Zhang
625	161021	2016	YN	5	Myotis chinensis	20160516	Jinghong City		Requests for these data should be addressed to Zhiqiang Wu or Shuyi Zhang
626	161022	2016	YN	5	Myotis chinensis	20160516	Jinghong City		Requests for these data should be addressed to Zhiqiang Wu or Shuyi Zhang
627	161023	2016	YN	5	Myotis chinensis	20160516	Jinghong City		Requests for these data should be addressed to Zhiqiang Wu or Shuyi Zhang
628	161024	2016	YN	5	Myotis chinensis	20160516	Jinghong City		Requests for these data should be addressed to Zhiqiang Wu or Shuyi Zhang
629	161025	2016	YN	5	Myotis chinensis	20160516	Jinghong City		Requests for these data should be addressed to Zhiqiang Wu or Shuyi Zhang
630	161026	2016	YN	5	Myotis chinensis	20160516	Jinghong City		Requests for these data should be addressed to Zhiqiang Wu or Shuyi Zhang
631	161027	2016	YN	5	Myotis chinensis	20160516	Jinghong City		Requests for these data should be addressed to Zhiqiang Wu or Shuyi Zhang
632	161028	2016	YN	5	Myotis chinensis	20160516	Jinghong City		Requests for these data should be addressed to Zhiqiang Wu or Shuyi Zhang
633	161029	2016	YN	5	Myotis chinensis	20160516	Jinghong City		Requests for these data should be addressed to Zhiqiang Wu or Shuyi Zhang
634	161030	2016	YN	5	Myotis chinensis	20160516	Jinghong City		Requests for these data should be addressed to Zhiqiang Wu or Shuyi Zhang
635	161031	2016	YN	5	Myotis chinensis	20160516	Jinghong City		Requests for these data should be addressed to Zhiqiang Wu or Shuyi Zhang
636	161032	2016	YN	5	Myotis chinensis	20160516	Jinghong City		Requests for these data should be addressed to Zhiqiang Wu or Shuyi Zhang
637	161033	2016	YN	5	Myotis chinensis	20160516	Jinghong City		Requests for these data should be addressed to Zhiqiang Wu or Shuyi Zhang
638	161034	2016	YN	5	Myotis chinensis	20160516	Jinghong City		Requests for these data should be addressed to Zhiqiang Wu or Shuyi Zhang
639	161035	2016	YN	5	Myotis chinensis	20160516	Jinghong City		Requests for these data should be addressed to Zhiqiang Wu or Shuyi Zhang
640	161036	2016	YN	5	Myotis chinensis	20160516	Jinghong City		Requests for these data should be addressed to Zhiqiang Wu or Shuyi Zhang
641	161037	2016	YN	5	Myotis chinensis	20160516	Jinghong City		Requests for these data should be addressed to Zhiqiang Wu or Shuyi Zhang
642	161038	2016	YN	5	Myotis chinensis	20160516	Jinghong City		Requests for these data should be addressed to Zhiqiang Wu or Shuyi Zhang
643	161039	2016	YN	5	Myotis chinensis	20160516	Jinghong City		Requests for these data should be addressed to Zhiqiang Wu or Shuyi Zhang
644	161040	2016	YN	5	Myotis chinensis	20160516	Jinghong City		Requests for these data should be addressed to Zhiqiang Wu or Shuyi Zhang
645	161041	2016	YN	5	Myotis chinensis	20160516	Jinghong City		Requests for these data should be addressed to Zhiqiang Wu or Shuyi Zhang
646	161042	2016	YN	5	Myotis chinensis	20160516	Jinghong City		Requests for these data should be addressed to Zhiqiang Wu or Shuyi Zhang
647	161043	2016	YN	5	Myotis chinensis	20160516	Jinghong City		Requests for these data should be addressed to Zhiqiang Wu or Shuyi Zhang
648	161044	2016	YN	5	Myotis chinensis	20160516	Jinghong City		Requests for these data should be addressed to Zhiqiang Wu or Shuyi Zhang
649	161045	2016	YN	5	Myotis chinensis	20160516	Jinghong City		Requests for these data should be addressed to Zhiqiang Wu or Shuyi Zhang
650	161046	2016	YN	5	Myotis chinensis	20160516	Jinghong City		Requests for these data should be addressed to Zhiqiang Wu or Shuyi Zhang
651	161047	2016	YN	5	Myotis chinensis	20160516	Jinghong City		Requests for these data should be addressed to Zhiqiang Wu or Shuyi Zhang
652	161048	2016	YN	5	Myotis chinensis	20160516	Jinghong City		Requests for these data should be addressed to Zhiqiang Wu or Shuyi Zhang
653	161049	2016	YN	5	Myotis chinensis	20160516	Jinghong City		Requests for these data should be addressed to Zhiqiang Wu or Shuyi Zhang
654	161050	2016	YN	5	Myotis chinensis	20160516	Jinghong City		Requests for these data should be addressed to Zhiqiang Wu or Shuyi Zhang
655	161051	2016	YN	5	Myotis chinensis	20160516	Jinghong City		Requests for these data should be addressed to Zhiqiang Wu or Shuyi Zhang
656	161052	2016	YN	5	Myotis chinensis	20160516	Jinghong City		Requests for these data should be addressed to Zhiqiang Wu or Shuyi Zhang
657	161053	2016	YN	5	Myotis chinensis	20160516	Jinghong City		Requests for these data should be addressed to Zhiqiang Wu or Shuyi Zhang
658	161054	2016	YN	5	Myotis chinensis	20160516	Jinghong City		Requests for these data should be addressed to Zhiqiang Wu or Shuyi Zhang
659	161055	2016	YN	5	Myotis chinensis	20160516	Jinghong City		Requests for these data should be addressed to Zhiqiang Wu or Shuyi Zhang
660	161056	2016	YN	5	Myotis chinensis	20160516	Jinghong City		Requests for these data should be addressed to Zhiqiang Wu or Shuyi Zhang
661	161057	2016	YN	5	Myotis chinensis	20160516	Jinghong City		Requests for these data should be addressed to Zhiqiang Wu or Shuyi Zhang
662	161058	2016	YN	5	Myotis chinensis	20160516	Jinghong City		Requests for these data should be addressed to Zhiqiang Wu or Shuyi Zhang
663	161059	2016	YN	5	Myotis chinensis	20160516	Jinghong City		Requests for these data should be addressed to Zhiqiang Wu or Shuyi Zhang
664	161060	2016	YN	5	Myotis chinensis	20160516	Jinghong City		Requests for these data should be addressed to Zhiqiang Wu or Shuyi Zhang
665	161061	2016	YN	5	Myotis chinensis	20160516	Jinghong City		Requests for these data should be addressed to Zhiqiang Wu or Shuyi Zhang
666	161062	2016	YN	5	Myotis chinensis	20160516	Jinghong City		Requests for these data should be addressed to Zhiqiang Wu or Shuyi Zhang
667	161063	2016	YN	5	Myotis chinensis	20160516	Jinghong City		Requests for these data should be addressed to Zhiqiang Wu or Shuyi Zhang
668	161064	2016	YN	5	Myotis chinensis	20160516	Jinghong City		Requests for these data should be addressed to Zhiqiang Wu or Shuyi Zhang
669	161065	2016	YN	5	Myotis chinensis	20160516	Jinghong City		Requests for these data should be addressed to Zhiqiang Wu or Shuyi Zhang
670	161066	2016	YN	5	Myotis chinensis	20160516	Jinghong City		Requests for these data should be addressed to Zhiqiang Wu or Shuyi Zhang
671	161067	2016	YN	5	Myotis chinensis	20160516	Jinghong City		Requests for these data should be addressed to Zhiqiang Wu or Shuyi Zhang
672	161068	2016	YN	5	Myotis chinensis	20160516	Jinghong City		Requests for these data should be addressed to Zhiqiang Wu or Shuyi Zhang
673	161069	2016	YN	5	Myotis chinensis	20160516	Jinghong City		Requests for these data should be addressed to Zhiqiang Wu or Shuyi Zhang
674	161070	2016	YN	5	Myotis chinensis	20160516	Jinghong City		Requests for these data should be addressed to Zhiqiang Wu or Shuyi Zhang
675	161071	2016	YN	5	Myotis chinensis	20160516	Jinghong City		Requests for these data should be addressed to Zhiqiang Wu or Shuyi Zhang
676	161072	2016	YN	5	Myotis chinensis	20160516	Jinghong City		Requests for these data should be addressed to Zhiqiang Wu or Shuyi Zhang
677	161073	2016	YN	5	Myotis chinensis	20160516	Jinghong City		Requests for these data should be addressed to Zhiqiang Wu or Shuyi Zhang
678	161074	2016	YN	5	Myotis chinensis	20160516	Jinghong City		Requests for these data should be addressed to Zhiqiang Wu or Shuyi Zhang
679	161075	2016	YN	5	Myotis chinensis	20160516	Jinghong City		Requests for these data should be addressed to Zhiqiang Wu or Shuyi Zhang
680	161076	2016	YN	5	Myotis chinensis	20160516	Jinghong City		Requests for these data should be addressed to Zhiqiang Wu or Shuyi Zhang
681	161077	2016	YN	5	Myotis chinensis	20160516	Jinghong City		Requests for these data should be addressed to Zhiqiang Wu or Shuyi Zhang
682	161078	2016	YN	5	Myotis chinensis	20160516	Jinghong City		Requests for these data should be addressed to Zhiqiang Wu or Shuyi Zhang
683	161079	2016	YN	5	Myotis chinensis	20160516	Jinghong City		Requests for these data should be addressed to Zhiqiang Wu or Shuyi Zhang
684	161080	2016	YN	5	Myotis chinensis	20160516	Jinghong City		Requests for these data should be addressed to Zhiqiang Wu or Shuyi Zhang
685	161081	2016	YN	5	Myotis chinensis	20160516	Jinghong City		Requests for these data should be addressed to Zhiqiang Wu or Shuyi Zhang
686	161082	2016	YN	5	Myotis chinensis	20160516	Jinghong City		Requests for these data should be addressed to Zhiqiang Wu or Shuyi Zhang
687	161083	2016	YN	5	Myotis chinensis	20160516	Jinghong City		Requests for these data should be addressed to Zhiqiang Wu or Shuyi Zhang
688	161084	2016	YN	5	Myotis chinensis	20160516	Jinghong City		Requests for these data should be addressed to Zhiqiang Wu or Shuyi Zhang
689	161085	2016	YN	5	Myotis chinensis	20160516	Jinghong City		Requests for these data should be addressed to Zhiqiang Wu or Shuyi Zhang
690	161086	2016	YN	5	Myotis chinensis	20160516	Jinghong City		Requests for these data should be addressed to Zhiqiang Wu or Shuyi Zhang
691	161087	2016	YN	5	Myotis chinensis	20160516	Jinghong City		Requests for these data should be addressed to Zhiqiang Wu or Shuyi Zhang
692	161088	2016	YN	5	Myotis chinensis	20160516	Jinghong City		Requests for these data should be addressed to Zhiqiang Wu or Shuyi Zhang
693	161089	2016	YN	5	Myotis chinensis	20160516	Jinghong City		Requests for these data should be addressed to Zhiqiang Wu or Shuyi Zhang
694	161090	2016	YN	5	Myotis chinensis	20160516	Jinghong City		Requests for these data should be addressed to Zhiqiang Wu or Shuyi Zhang
695	161091	2016	YN	5	Myotis chinensis	20160517	Jinghong City		Requests for these data should be addressed to Zhiqiang Wu or Shuyi Zhang
696	161092	2016	YN	5	Myotis chinensis	20160517	Jinghong City		Requests for these data should be addressed to Zhiqiang Wu or Shuyi Zhang
697	161093	2016	YN	5	Myotis chinensis	20160517	Jinghong City		Requests for these data should be addressed to Zhiqiang Wu or Shuyi Zhang
698	161094	2016	YN	5	Myotis chinensis	20160517	Jinghong City		Requests for these data should be addressed to Zhiqiang Wu or Shuyi Zhang
699	161095	2016	YN	5	Myotis chinensis	20160517	Jinghong City		Requests for these data should be addressed to Zhiqiang Wu or Shuyi Zhang
700	161096	2016	YN	5	Myotis chinensis	20160517	Jinghong City		Requests for these data should be addressed to Zhiqiang Wu or Shuyi Zhang
701	161097	2016	YN	5	Myotis chinensis	20160517	Jinghong City		Requests for these data should be addressed to Zhiqiang Wu or Shuyi Zhang
702	161098	2016	YN	5	Myotis chinensis	20160517	Jinghong City		Requests for these data should be addressed to Zhiqiang Wu or Shuyi Zhang
703	161099	2016	YN	5	Myotis chinensis	20160517	Jinghong City		Requests for these data should be addressed to Zhiqiang Wu or Shuyi Zhang
704	161100	2016	YN	5	Myotis chinensis	20160517	Jinghong City		Requests for these data should be addressed to Zhiqiang Wu or Shuyi Zhang
705	161101	2016	YN	5	Myotis chinensis	20160517	Jinghong City		Requests for these data should be addressed to Zhiqiang Wu or Shuyi Zhang
706	161102	2016	YN	5	Myotis chinensis	20160517	Jinghong City		Requests for these data should be addressed to Zhiqiang Wu or Shuyi Zhang
707	161103	2016	YN	5	Myotis chinensis	20160517	Jinghong City		Requests for these data should be addressed to Zhiqiang Wu or Shuyi Zhang
708	161104	2016	YN	5	Myotis chinensis	20160517	Jinghong City		Requests for these data should be addressed to Zhiqiang Wu or Shuyi Zhang
709	161105	2016	YN	5	Myotis chinensis	20160517	Jinghong City		Requests for these data should be addressed to Zhiqiang Wu or Shuyi Zhang
710	161106	2016	YN	5	Myotis chinensis	20160517	Jinghong City		Requests for these data should be addressed to Zhiqiang Wu or Shuyi Zhang
711	161107	2016	YN	5	Myotis chinensis	20160517	Jinghong City		Requests for these data should be addressed to Zhiqiang Wu or Shuyi Zhang
712	161108	2016	YN	5	Myotis chinensis	20160517	Jinghong City		Requests for these data should be addressed to Zhiqiang Wu or Shuyi Zhang
713	161109	2016	YN	5	Myotis chinensis	20160517	Jinghong City		Requests for these data should be addressed to Zhiqiang Wu or Shuyi Zhang
714	161110	2016	YN	5	Myotis chinensis	20160517	Jinghong City		Requests for these data should be addressed to Zhiqiang Wu or Shuyi Zhang
715	161111	2016	YN	5	Myotis chinensis	20160517	Jinghong City		Requests for these data should be addressed to Zhiqiang Wu or Shuyi Zhang
716	161112	2016	YN	5	Myotis chinensis	20160517	Jinghong City		Requests for these data should be addressed to Zhiqiang Wu or Shuyi Zhang
717	161113	2016	YN	5	Myotis chinensis	20160517	Jinghong City		Requests for these data should be addressed to Zhiqiang Wu or Shuyi Zhang
718	161114	2016	YN	5	Myotis chinensis	20160517	Jinghong City		Requests for these data should be addressed to Zhiqiang Wu or Shuyi Zhang
719	161115	2016	YN	5	Myotis chinensis	20160517	Jinghong City		Requests for these data should be addressed to Zhiqiang Wu or Shuyi Zhang
720	161116	2016	YN	5	Myotis chinensis	20160517	Jinghong City		Requests for these data should be addressed to Zhiqiang Wu or Shuyi Zhang
721	161117	2016	YN	5	Myotis chinensis	20160517	Jinghong City		Requests for these data should be addressed to Zhiqiang Wu or Shuyi Zhang
722	161118	2016	YN	5	Myotis chinensis	20160517	Jinghong City		Requests for these data should be addressed to Zhiqiang Wu or Shuyi Zhang
723	161119	2016	YN	5	Myotis chinensis	20160517	Jinghong City		Requests for these data should be addressed to Zhiqiang Wu or Shuyi Zhang
724	161120	2016	YN	5	Myotis chinensis	20160517	Jinghong City		Requests for these data should be addressed to Zhiqiang Wu or Shuyi Zhang
725	161121	2016	YN	5	Myotis chinensis	20160517	Jinghong City		Requests for these data should be addressed to Zhiqiang Wu or Shuyi Zhang
726	161122	2016	YN	5	Myotis chinensis	20160517	Jinghong City		Requests for these data should be addressed to Zhiqiang Wu or Shuyi Zhang
727	161123	2016	YN	5	Myotis chinensis	20160517	Jinghong City		Requests for these data should be addressed to Zhiqiang Wu or Shuyi Zhang
728	161124	2016	YN	5	Myotis chinensis	20160517	Jinghong City		Requests for these data should be addressed to Zhiqiang Wu or Shuyi Zhang
729	161125	2016	YN	5	Myotis chinensis	20160517	Jinghong City		Requests for these data should be addressed to Zhiqiang Wu or Shuyi Zhang
730	161126	2016	YN	5	Myotis chinensis	20160517	Jinghong City		Requests for these data should be addressed to Zhiqiang Wu or Shuyi Zhang
731	161127	2016	YN	5	Myotis chinensis	20160517	Jinghong City		Requests for these data should be addressed to Zhiqiang Wu or Shuyi Zhang
732	161128	2016	YN	5	Myotis chinensis	20160517	Jinghong City		Requests for these data should be addressed to Zhiqiang Wu or Shuyi Zhang
733	161129	2016	YN	5	Myotis chinensis	20160517	Jinghong City		Requests for these data should be addressed to Zhiqiang Wu or Shuyi Zhang
734	161130	2016	YN	5	Myotis chinensis	20160517	Jinghong City		Requests for these data should be addressed to Zhiqiang Wu or Shuyi Zhang
735	161131	2016	YN	5	Myotis chinensis	20160517	Jinghong City		Requests for these data should be addressed to Zhiqiang Wu or Shuyi Zhang
736	161132	2016	YN	5	Myotis chinensis	20160517	Jinghong City		Requests for these data should be addressed to Zhiqiang Wu or Shuyi Zhang
737	161133	2016	YN	5	Myotis chinensis	20160517	Jinghong City		Requests for these data should be addressed to Zhiqiang Wu or Shuyi Zhang
738	161134	2016	YN	5	Myotis chinensis	20160517	Jinghong City		Requests for these data should be addressed to Zhiqiang Wu or Shuyi Zhang
739	161135	2016	YN	5	Myotis chinensis	20160517	Jinghong City		Requests for these data should be addressed to Zhiqiang Wu or Shuyi Zhang
740	161136	2016	YN	5	Myotis chinensis	20160517	Jinghong City		Requests for these data should be addressed to Zhiqiang Wu or Shuyi Zhang
741	161137	2016	YN	5	Myotis chinensis	20160517	Jinghong City		Requests for these data should be addressed to Zhiqiang Wu or Shuyi Zhang
742	161138	2016	YN	5	Myotis chinensis	20160517	Jinghong City		Requests for these data should be addressed to Zhiqiang Wu or Shuyi Zhang
743	161139	2016	YN	5	Myotis chinensis	20160517	Jinghong City		Requests for these data should be addressed to Zhiqiang Wu or Shuyi Zhang
744	161140	2016	YN	5	Myotis chinensis	20160517	Jinghong City		Requests for these data should be addressed to Zhiqiang Wu or Shuyi Zhang
745	161141	2016	YN	5	Myotis chinensis	20160517	Jinghong City		Requests for these data should be addressed to Zhiqiang Wu or Shuyi Zhang
746	161142	2016	YN	5	Myotis chinensis	20160517	Jinghong City		Requests for these data should be addressed to Zhiqiang Wu or Shuyi Zhang
747	161143	2016	YN	5	Myotis chinensis	20160517	Jinghong City		Requests for these data should be addressed to Zhiqiang Wu or Shuyi Zhang
748	161144	2016	YN	5	Myotis chinensis	20160517	Jinghong City		Requests for these data should be addressed to Zhiqiang Wu or Shuyi Zhang
749	161145	2016	YN	5	Myotis chinensis	20160517	Jinghong City		Requests for these data should be addressed to Zhiqiang Wu or Shuyi Zhang
750	161146	2016	YN	5	Myotis chinensis	20160517	Jinghong City		Requests for these data should be addressed to Zhiqiang Wu or Shuyi Zhang
751	161147	2016	YN	5	Myotis chinensis	20160517	Jinghong City		Requests for these data should be addressed to Zhiqiang Wu or Shuyi Zhang
752	161148	2016	YN	5	Myotis chinensis	20160517	Jinghong City		Requests for these data should be addressed to Zhiqiang Wu or Shuyi Zhang
753	161149	2016	YN	5	Myotis chinensis	20160517	Jinghong City		Requests for these data should be addressed to Zhiqiang Wu or Shuyi Zhang
754	161150	2016	YN	5	Myotis chinensis	20160517	Jinghong City		Requests for these data should be addressed to Zhiqiang Wu or Shuyi Zhang
755	161151	2016	YN	5	Myotis chinensis	20160517	Jinghong City		Requests for these data should be addressed to Zhiqiang Wu or Shuyi Zhang
756	161152	2016	YN	5	Myotis chinensis	20160517	Jinghong City		Requests for these data should be addressed to Zhiqiang Wu or Shuyi Zhang
757	161153	2016	YN	5	Myotis chinensis	20160517	Jinghong City		Requests for these data should be addressed to Zhiqiang Wu or Shuyi Zhang
758	161154	2016	YN	5	Myotis chinensis	20160517	Jinghong City		Requests for these data should be addressed to Zhiqiang Wu or Shuyi Zhang
759	161155	2016	YN	5	Myotis chinensis	20160517	Jinghong City		Requests for these data should be addressed to Zhiqiang Wu or Shuyi Zhang
760	161156	2016	YN	5	Myotis chinensis	20160517	Jinghong City		Requests for these data should be addressed to Zhiqiang Wu or Shuyi Zhang
761	161157	2016	YN	5	Myotis chinensis	20160517	Jinghong City		Requests for these data should be addressed to Zhiqiang Wu or Shuyi Zhang
762	161158	2016	YN	5	Myotis chinensis	20160517	Jinghong City		Requests for these data should be addressed to Zhiqiang Wu or Shuyi Zhang
763	161159	2016	YN	5	Myotis chinensis	20160517	Jinghong City		Requests for these data should be addressed to Zhiqiang Wu or Shuyi Zhang
764	161160	2016	YN	5	Myotis chinensis	20160517	Jinghong City		Requests for these data should be addressed to Zhiqiang Wu or Shuyi Zhang
765	161161	2016	YN	5	Myotis chinensis	20160517	Jinghong City		Requests for these data should be addressed to Zhiqiang Wu or Shuyi Zhang
766	161162	2016	YN	5	Myotis chinensis	20160517	Jinghong City		Requests for these data should be addressed to Zhiqiang Wu or Shuyi Zhang
767	161163	2016	YN	5	Myotis chinensis	20160517	Jinghong City		Requests for these data should be addressed to Zhiqiang Wu or Shuyi Zhang
768	161164	2016	YN	5	Myotis chinensis	20160517	Jinghong City		Requests for these data should be addressed to Zhiqiang Wu or Shuyi Zhang
769	161165	2016	YN	5	Myotis chinensis	20160517	Jinghong City		Requests for these data should be addressed to Zhiqiang Wu or Shuyi Zhang
770	161166	2016	YN	5	Myotis chinensis	20160517	Jinghong City		Requests for these data should be addressed to Zhiqiang Wu or Shuyi Zhang
771	161167	2016	YN	5	Myotis chinensis	20160517	Jinghong City		Requests for these data should be addressed to Zhiqiang Wu or Shuyi Zhang
772	161168	2016	YN	5	Myotis chinensis	20160517	Jinghong City		Requests for these data should be addressed to Zhiqiang Wu or Shuyi Zhang
773	161169	2016	YN	5	Myotis chinensis	20160517	Jinghong City		Requests for these data should be addressed to Zhiqiang Wu or Shuyi Zhang
774	161170	2016	YN	5	Myotis chinensis	20160517	Jinghong City		Requests for these data should be addressed to Zhiqiang Wu or Shuyi Zhang
775	161171	2016	YN	5	Myotis chinensis	20160517	Jinghong City		Requests for these data should be addressed to Zhiqiang Wu or Shuyi Zhang
776	161172	2016	YN	5	Myotis chinensis	20160517	Jinghong City		Requests for these data should be addressed to Zhiqiang Wu or Shuyi Zhang
777	161173	2016	YN	5	Myotis chinensis	20160517	Jinghong City		Requests for these data should be addressed to Zhiqiang Wu or Shuyi Zhang
778	161174	2016	YN	5	Myotis chinensis	20160517	Jinghong City		Requests for these data should be addressed to Zhiqiang Wu or Shuyi Zhang
779	161175	2016	YN	5	Myotis chinensis	20160517	Jinghong City		Requests for these data should be addressed to Zhiqiang Wu or Shuyi Zhang
780	161176	2016	YN	5	Myotis chinensis	20160517	Jinghong City		Requests for these data should be addressed to Zhiqiang Wu or Shuyi Zhang
781	161177	2016	YN	5	Myotis chinensis	20160517	Jinghong City		Requests for these data should be addressed to Zhiqiang Wu or Shuyi Zhang
782	161178	2016	YN	5	Myotis chinensis	20160517	Jinghong City		Requests for these data should be addressed to Zhiqiang Wu or Shuyi Zhang
783	161179	2016	YN	5	Myotis chinensis	20160517	Jinghong City		Requests for these data should be addressed to Zhiqiang Wu or Shuyi Zhang
784	161180	2016	YN	5	Myotis chinensis	20160517	Jinghong City		Requests for these data should be addressed to Zhiqiang Wu or Shuyi Zhang
785	161181	2016	YN	5	Myotis chinensis	20160517	Jinghong City		Requests for these data should be addressed to Zhiqiang Wu or Shuyi Zhang
786	161182	2016	YN	5	Myotis chinensis	20160517	Jinghong City		Requests for these data should be addressed to Zhiqiang Wu or Shuyi Zhang
787	161183	2016	YN	5	Pipistrellus pipistrellus	20160518	Jinghong City	Male	Requests for these data should be addressed to Zhiqiang Wu or Shuyi Zhang
788	161184	2016	YN	5	Pipistrellus pipistrellus	20160518	Jinghong City	Male	Requests for these data should be addressed to Zhiqiang Wu or Shuyi Zhang
789	161185	2016	YN	5	Pipistrellus pipistrellus	20160518	Jinghong City	Male	Requests for these data should be addressed to Zhiqiang Wu or Shuyi Zhang
790	161186	2016	YN	5	Scotophilus heathi	20160518	Jinghong City	Female	Requests for these data should be addressed to Zhiqiang Wu or Shuyi Zhang
791	161187	2016	YN	5	Scotophilus heathi	20160518	Jinghong City	Female	Requests for these data should be addressed to Zhiqiang Wu or Shuyi Zhang
792	161188	2016	YN	5	Eonycteris spelaea	20160518	Jinghong City	Male	Requests for these data should be addressed to Zhiqiang Wu or Shuyi Zhang
793	161189	2016	YN	5	Rousettus leschenaulti	20160518	Jinghong City	Female	Requests for these data should be addressed to Zhiqiang Wu or Shuyi Zhang
794	161190	2016	YN	5	Eonycteris spelaea	20160518	Jinghong City	Male	Requests for these data should be addressed to Zhiqiang Wu or Shuyi Zhang
795	161191	2016	YN	5	Pipistrellus pipistrellus	20160518	Jinghong City	Female	Requests for these data should be addressed to Zhiqiang Wu or Shuyi Zhang
796	161192	2016	YN	5	Scotophilus heathi	20160518	Jinghong City	Female	Requests for these data should be addressed to Zhiqiang Wu or Shuyi Zhang
797	161193	2016	YN	5	Scotophilus heathi	20160518	Jinghong City	Male	Requests for these data should be addressed to Zhiqiang Wu or Shuyi Zhang
798	161194	2016	YN	5	Eonycteris spelaea	20160518	Jinghong City	Male	Requests for these data should be addressed to Zhiqiang Wu or Shuyi Zhang
799	161195	2016	YN	5	Eonycteris spelaea	20160518	Jinghong City	Female	Requests for these data should be addressed to Zhiqiang Wu or Shuyi Zhang
800	161196	2016	YN	5	Rousettus leschenaulti	20160518	Jinghong City	Female	Requests for these data should be addressed to Zhiqiang Wu or Shuyi Zhang
801	161197	2016	YN	5	Cynopterus sphinx	20160518	Jinghong City	Male	Requests for these data should be addressed to Zhiqiang Wu or Shuyi Zhang
802	161198	2016	YN	5	Hipposideros armiger	20160518	Jinghong City	Female	Requests for these data should be addressed to Zhiqiang Wu or Shuyi Zhang
803	161199	2016	YN	5	Myotis chinensis	20160518	Jinghong City		Requests for these data should be addressed to Zhiqiang Wu or Shuyi Zhang
804	161200	2016	YN	5	Myotis chinensis	20160518	Jinghong City		Requests for these data should be addressed to Zhiqiang Wu or Shuyi Zhang
805	161201	2016	YN	5	Myotis chinensis	20160518	Jinghong City		Requests for these data should be addressed to Zhiqiang Wu or Shuyi Zhang
806	161202	2016	YN	5	Myotis chinensis	20160518	Jinghong City		Requests for these data should be addressed to Zhiqiang Wu or Shuyi Zhang
807	161203	2016	YN	5	Myotis chinensis	20160518	Jinghong City		Requests for these data should be addressed to Zhiqiang Wu or Shuyi Zhang
808	161204	2016	YN	5	Myotis chinensis	20160518	Jinghong City		Requests for these data should be addressed to Zhiqiang Wu or Shuyi Zhang
809	161205	2016	YN	5	Myotis chinensis	20160518	Jinghong City		Requests for these data should be addressed to Zhiqiang Wu or Shuyi Zhang
810	161206	2016	YN	5	Myotis chinensis	20160518	Jinghong City		Requests for these data should be addressed to Zhiqiang Wu or Shuyi Zhang
811	161207	2016	YN	5	Myotis chinensis	20160518	Jinghong City		Requests for these data should be addressed to Zhiqiang Wu or Shuyi Zhang
812	161208	2016	YN	5	Myotis chinensis	20160518	Jinghong City		Requests for these data should be addressed to Zhiqiang Wu or Shuyi Zhang
813	161209	2016	YN	5	Myotis chinensis	20160518	Jinghong City		Requests for these data should be addressed to Zhiqiang Wu or Shuyi Zhang
814	161210	2016	YN	5	Myotis chinensis	20160518	Jinghong City		Requests for these data should be addressed to Zhiqiang Wu or Shuyi Zhang
815	161211	2016	YN	5	Myotis chinensis	20160518	Jinghong City		Requests for these data should be addressed to Zhiqiang Wu or Shuyi Zhang
816	161212	2016	YN	5	Myotis chinensis	20160518	Jinghong City		Requests for these data should be addressed to Zhiqiang Wu or Shuyi Zhang
817	161213	2016	YN	5	Myotis chinensis	20160518	Jinghong City		Requests for these data should be addressed to Zhiqiang Wu or Shuyi Zhang
818	161214	2016	YN	5	Myotis chinensis	20160518	Jinghong City		Requests for these data should be addressed to Zhiqiang Wu or Shuyi Zhang
819	161215	2016	YN	5	Myotis chinensis	20160518	Jinghong City		Requests for these data should be addressed to Zhiqiang Wu or Shuyi Zhang
820	161216	2016	YN	5	Myotis chinensis	20160518	Jinghong City		Requests for these data should be addressed to Zhiqiang Wu or Shuyi Zhang
821	161217	2016	YN	5	Myotis chinensis	20160518	Jinghong City		Requests for these data should be addressed to Zhiqiang Wu or Shuyi Zhang
822	161218	2016	YN	5	Myotis chinensis	20160518	Jinghong City		Requests for these data should be addressed to Zhiqiang Wu or Shuyi Zhang
823	161219	2016	YN	5	Myotis chinensis	20160518	Jinghong City		Requests for these data should be addressed to Zhiqiang Wu or Shuyi Zhang
824	161220	2016	YN	5	Myotis chinensis	20160518	Jinghong City		Requests for these data should be addressed to Zhiqiang Wu or Shuyi Zhang
825	161221	2016	YN	5	Myotis chinensis	20160518	Jinghong City		Requests for these data should be addressed to Zhiqiang Wu or Shuyi Zhang
826	161222	2016	YN	5	Myotis chinensis	20160518	Jinghong City		Requests for these data should be addressed to Zhiqiang Wu or Shuyi Zhang
827	161223	2016	YN	5	Myotis chinensis	20160518	Jinghong City		Requests for these data should be addressed to Zhiqiang Wu or Shuyi Zhang
828	161224	2016	YN	5	Myotis chinensis	20160518	Jinghong City		Requests for these data should be addressed to Zhiqiang Wu or Shuyi Zhang
829	161225	2016	YN	5	Myotis chinensis	20160518	Jinghong City		Requests for these data should be addressed to Zhiqiang Wu or Shuyi Zhang
830	161226	2016	YN	5	Myotis chinensis	20160518	Jinghong City		Requests for these data should be addressed to Zhiqiang Wu or Shuyi Zhang
831	161227	2016	YN	5	Myotis chinensis	20160518	Jinghong City		Requests for these data should be addressed to Zhiqiang Wu or Shuyi Zhang
832	161228	2016	YN	5	Myotis chinensis	20160518	Jinghong City		Requests for these data should be addressed to Zhiqiang Wu or Shuyi Zhang
833	161229	2016	YN	5	Myotis chinensis	20160518	Jinghong City		Requests for these data should be addressed to Zhiqiang Wu or Shuyi Zhang
834	161230	2016	YN	5	Myotis chinensis	20160518	Jinghong City		Requests for these data should be addressed to Zhiqiang Wu or Shuyi Zhang
835	161231	2016	YN	5	Myotis chinensis	20160518	Jinghong City		Requests for these data should be addressed to Zhiqiang Wu or Shuyi Zhang
836	161232	2016	YN	5	Myotis chinensis	20160518	Jinghong City		Requests for these data should be addressed to Zhiqiang Wu or Shuyi Zhang
837	161233	2016	YN	5	Myotis chinensis	20160518	Jinghong City		Requests for these data should be addressed to Zhiqiang Wu or Shuyi Zhang
838	161234	2016	YN	5	Myotis chinensis	20160518	Jinghong City		Requests for these data should be addressed to Zhiqiang Wu or Shuyi Zhang
839	161235	2016	YN	5	Myotis chinensis	20160518	Jinghong City		Requests for these data should be addressed to Zhiqiang Wu or Shuyi Zhang
840	161236	2016	YN	5	Myotis chinensis	20160518	Jinghong City		Requests for these data should be addressed to Zhiqiang Wu or Shuyi Zhang
841	161237	2016	YN	5	Myotis chinensis	20160518	Jinghong City		Requests for these data should be addressed to Zhiqiang Wu or Shuyi Zhang
842	161238	2016	YN	5	Myotis chinensis	20160518	Jinghong City		Requests for these data should be addressed to Zhiqiang Wu or Shuyi Zhang
843	161239	2016	YN	5	Myotis chinensis	20160518	Jinghong City		Requests for these data should be addressed to Zhiqiang Wu or Shuyi Zhang
844	161240	2016	YN	5	Myotis chinensis	20160518	Jinghong City		Requests for these data should be addressed to Zhiqiang Wu or Shuyi Zhang
845	161241	2016	YN	5	Myotis chinensis	20160518	Jinghong City		Requests for these data should be addressed to Zhiqiang Wu or Shuyi Zhang
846	161242	2016	YN	5	Myotis chinensis	20160518	Jinghong City		Requests for these data should be addressed to Zhiqiang Wu or Shuyi Zhang
847	161243	2016	YN	5	Myotis chinensis	20160518	Jinghong City		Requests for these data should be addressed to Zhiqiang Wu or Shuyi Zhang
848	161244	2016	YN	5	Myotis chinensis	20160518	Jinghong City		Requests for these data should be addressed to Zhiqiang Wu or Shuyi Zhang
849	161245	2016	YN	5	Myotis chinensis	20160518	Jinghong City		Requests for these data should be addressed to Zhiqiang Wu or Shuyi Zhang
850	161246	2016	YN	5	Myotis chinensis	20160518	Jinghong City		Requests for these data should be addressed to Zhiqiang Wu or Shuyi Zhang
851	161247	2016	YN	5	Myotis chinensis	20160518	Jinghong City		Requests for these data should be addressed to Zhiqiang Wu or Shuyi Zhang
852	161248	2016	YN	5	Myotis chinensis	20160518	Jinghong City		Requests for these data should be addressed to Zhiqiang Wu or Shuyi Zhang
853	161249	2016	YN	5	Myotis chinensis	20160518	Jinghong City		Requests for these data should be addressed to Zhiqiang Wu or Shuyi Zhang
854	161250	2016	YN	5	Myotis chinensis	20160518	Jinghong City		Requests for these data should be addressed to Zhiqiang Wu or Shuyi Zhang
855	161251	2016	YN	5	Rhinolophus sinicus	20160519	Jinghong City	Male	Requests for these data should be addressed to Zhiqiang Wu or Shuyi Zhang
856	161252	2016	YN	5	Rhinolophus sinicus	20160519	Jinghong City	Female	Requests for these data should be addressed to Zhiqiang Wu or Shuyi Zhang
857	161253	2016	YN	5	Rhinolophus sinicus	20160519	Jinghong City	Male	Requests for these data should be addressed to Zhiqiang Wu or Shuyi Zhang
858	161254	2016	YN	5	Hipposideros pomona	20160519	Jinghong City	Female	Requests for these data should be addressed to Zhiqiang Wu or Shuyi Zhang
859	161255	2016	YN	5	Hipposideros armiger	20160519	Jinghong City	Male	Requests for these data should be addressed to Zhiqiang Wu or Shuyi Zhang
860	161256	2016	YN	5	Hipposideros armiger	20160519	Jinghong City	Female	Requests for these data should be addressed to Zhiqiang Wu or Shuyi Zhang
861	161257	2016	YN	5	Hipposideros armiger	20160519	Jinghong City	Female	Requests for these data should be addressed to Zhiqiang Wu or Shuyi Zhang
862	161258	2016	YN	5	Hipposideros armiger	20160519	Jinghong City	Female	Requests for these data should be addressed to Zhiqiang Wu or Shuyi Zhang
863	161259	2016	YN	5	Rhinolophus sinicus	20160519	Jinghong City	Male	Requests for these data should be addressed to Zhiqiang Wu or Shuyi Zhang
864	161260	2016	YN	5	Rhinolophus sinicus	20160519	Jinghong City	Male	Requests for these data should be addressed to Zhiqiang Wu or Shuyi Zhang
865	161261	2016	YN	5	Rhinolophus sinicus	20160519	Jinghong City	Male	Requests for these data should be addressed to Zhiqiang Wu or Shuyi Zhang
866	161262	2016	YN	5	Rhinolophus sinicus	20160519	Jinghong City	Male	Requests for these data should be addressed to Zhiqiang Wu or Shuyi Zhang
867	161263	2016	YN	5	Rhinolophus pusillus	20160519	Jinghong City	Male	Requests for these data should be addressed to Zhiqiang Wu or Shuyi Zhang
868	161264	2016	YN	5	Myotis chinensis	20160519	Jinghong City		Requests for these data should be addressed to Zhiqiang Wu or Shuyi Zhang
869	161265	2016	YN	5	Myotis chinensis	20160519	Jinghong City		Requests for these data should be addressed to Zhiqiang Wu or Shuyi Zhang
870	161266	2016	YN	5	Myotis chinensis	20160519	Jinghong City		Requests for these data should be addressed to Zhiqiang Wu or Shuyi Zhang
871	161267	2016	YN	5	Myotis chinensis	20160519	Jinghong City		Requests for these data should be addressed to Zhiqiang Wu or Shuyi Zhang
872	161268	2016	YN	5	Myotis chinensis	20160519	Jinghong City		Requests for these data should be addressed to Zhiqiang Wu or Shuyi Zhang
873	161269	2016	YN	5	Myotis chinensis	20160519	Jinghong City		Requests for these data should be addressed to Zhiqiang Wu or Shuyi Zhang
874	161270	2016	YN	5	Myotis chinensis	20160519	Jinghong City		Requests for these data should be addressed to Zhiqiang Wu or Shuyi Zhang
875	161271	2016	YN	5	Myotis chinensis	20160519	Jinghong City		Requests for these data should be addressed to Zhiqiang Wu or Shuyi Zhang
876	161272	2016	YN	5	Myotis chinensis	20160519	Jinghong City		Requests for these data should be addressed to Zhiqiang Wu or Shuyi Zhang
877	161273	2016	YN	5	Myotis chinensis	20160519	Jinghong City		Requests for these data should be addressed to Zhiqiang Wu or Shuyi Zhang
878	161274	2016	YN	5	Myotis chinensis	20160519	Jinghong City		Requests for these data should be addressed to Zhiqiang Wu or Shuyi Zhang
879	161275	2016	YN	5	Myotis chinensis	20160519	Jinghong City		Requests for these data should be addressed to Zhiqiang Wu or Shuyi Zhang
880	161276	2016	YN	5	Myotis chinensis	20160519	Jinghong City		Requests for these data should be addressed to Zhiqiang Wu or Shuyi Zhang
881	161277	2016	YN	5	Myotis chinensis	20160519	Jinghong City		Requests for these data should be addressed to Zhiqiang Wu or Shuyi Zhang
882	161278	2016	YN	5	Myotis chinensis	20160519	Jinghong City		Requests for these data should be addressed to Zhiqiang Wu or Shuyi Zhang
883	161279	2016	YN	5	Myotis chinensis	20160519	Jinghong City		Requests for these data should be addressed to Zhiqiang Wu or Shuyi Zhang
884	161280	2016	YN	5	Myotis chinensis	20160519	Jinghong City		Requests for these data should be addressed to Zhiqiang Wu or Shuyi Zhang
885	161281	2016	YN	5	Myotis chinensis	20160519	Jinghong City		Requests for these data should be addressed to Zhiqiang Wu or Shuyi Zhang
886	161282	2016	YN	5	Myotis chinensis	20160519	Jinghong City		Requests for these data should be addressed to Zhiqiang Wu or Shuyi Zhang
887	161283	2016	YN	5	Myotis chinensis	20160519	Jinghong City		Requests for these data should be addressed to Zhiqiang Wu or Shuyi Zhang
888	161284	2016	YN	5	Myotis chinensis	20160519	Jinghong City		Requests for these data should be addressed to Zhiqiang Wu or Shuyi Zhang
889	161285	2016	YN	5	Myotis chinensis	20160519	Jinghong City		Requests for these data should be addressed to Zhiqiang Wu or Shuyi Zhang
890	161286	2016	YN	5	Myotis chinensis	20160519	Jinghong City		Requests for these data should be addressed to Zhiqiang Wu or Shuyi Zhang
891	161287	2016	YN	5	Myotis chinensis	20160519	Jinghong City		Requests for these data should be addressed to Zhiqiang Wu or Shuyi Zhang
892	161288	2016	YN	5	Myotis chinensis	20160519	Jinghong City		Requests for these data should be addressed to Zhiqiang Wu or Shuyi Zhang
893	161289	2016	YN	5	Myotis chinensis	20160519	Jinghong City		Requests for these data should be addressed to Zhiqiang Wu or Shuyi Zhang
894	161290	2016	YN	5	Myotis chinensis	20160519	Jinghong City		Requests for these data should be addressed to Zhiqiang Wu or Shuyi Zhang
895	161291	2016	YN	5	Myotis chinensis	20160519	Jinghong City		Requests for these data should be addressed to Zhiqiang Wu or Shuyi Zhang
896	161292	2016	YN	5	Myotis chinensis	20160519	Jinghong City		Requests for these data should be addressed to Zhiqiang Wu or Shuyi Zhang
897	161293	2016	YN	5	Myotis chinensis	20160519	Jinghong City		Requests for these data should be addressed to Zhiqiang Wu or Shuyi Zhang
898	161294	2016	YN	5	Pipistrellus spp.	20160520	Jinghong City	Female	Requests for these data should be addressed to Zhiqiang Wu or Shuyi Zhang
899	161295	2016	YN	5	Scotophilus heathi	20160520	Jinghong City	Male	Requests for these data should be addressed to Zhiqiang Wu or Shuyi Zhang
900	161296	2016	YN	5	Eonycteris spelaea	20160520	Jinghong City	Female	Requests for these data should be addressed to Zhiqiang Wu or Shuyi Zhang
901	161301	2016	GX	6	Taphozous melanopogon	20160620	Guilin City	Female	Requests for these data should be addressed to Zhiqiang Wu or Shuyi Zhang
902	161302	2016	GX	6	Taphozous melanopogon	20160620	Guilin City	Female	Requests for these data should be addressed to Zhiqiang Wu or Shuyi Zhang
903	161303	2016	GX	6	Taphozous melanopogon	20160620	Guilin City	Female	Requests for these data should be addressed to Zhiqiang Wu or Shuyi Zhang
904	161304	2016	GX	6	Taphozous melanopogon	20160620	Guilin City	Male	Requests for these data should be addressed to Zhiqiang Wu or Shuyi Zhang
905	161305	2016	GX	6	Taphozous melanopogon	20160620	Guilin City	Female	Requests for these data should be addressed to Zhiqiang Wu or Shuyi Zhang
906	161306	2016	GX	6	Taphozous melanopogon	20160620	Guilin City	Female	Requests for these data should be addressed to Zhiqiang Wu or Shuyi Zhang
907	161307	2016	GX	6	Taphozous melanopogon	20160620	Guilin City	Male	Requests for these data should be addressed to Zhiqiang Wu or Shuyi Zhang
908	161308	2016	GX	6	Taphozous melanopogon	20160620	Guilin City	Female	Requests for these data should be addressed to Zhiqiang Wu or Shuyi Zhang
909	161309	2016	GX	6	Taphozous melanopogon	20160620	Guilin City	Female	Requests for these data should be addressed to Zhiqiang Wu or Shuyi Zhang
910	161310	2016	GX	6	Taphozous melanopogon	20160620	Guilin City	Female	Requests for these data should be addressed to Zhiqiang Wu or Shuyi Zhang
911	161311	2016	GX	6	Taphozous melanopogon	20160620	Guilin City	Female	Requests for these data should be addressed to Zhiqiang Wu or Shuyi Zhang
912	161312	2016	GX	6	Taphozous melanopogon	20160620	Guilin City	Female	Requests for these data should be addressed to Zhiqiang Wu or Shuyi Zhang
913	161313	2016	GX	6	Taphozous melanopogon	20160620	Guilin City	Female	Requests for these data should be addressed to Zhiqiang Wu or Shuyi Zhang
914	161314	2016	GX	6	Taphozous melanopogon	20160620	Guilin City	Female	Requests for these data should be addressed to Zhiqiang Wu or Shuyi Zhang
915	161315	2016	GX	6	Taphozous melanopogon	20160620	Guilin City	Male	Requests for these data should be addressed to Zhiqiang Wu or Shuyi Zhang
916	161316	2016	GX	6	Taphozous melanopogon	20160620	Guilin City	Female	Requests for these data should be addressed to Zhiqiang Wu or Shuyi Zhang
917	161317	2016	GX	6	Taphozous melanopogon	20160620	Guilin City	Female	Requests for these data should be addressed to Zhiqiang Wu or Shuyi Zhang
918	161318	2016	GX	6	Taphozous melanopogon	20160620	Guilin City	Male	Requests for these data should be addressed to Zhiqiang Wu or Shuyi Zhang
919	161319	2016	GX	6	Taphozous melanopogon	20160620	Guilin City	Female	Requests for these data should be addressed to Zhiqiang Wu or Shuyi Zhang
920	161320	2016	GX	6	Taphozous melanopogon	20160620	Guilin City	Female	Requests for these data should be addressed to Zhiqiang Wu or Shuyi Zhang
921	161321	2016	GX	6	Taphozous melanopogon	20160620	Guilin City	Female	Requests for these data should be addressed to Zhiqiang Wu or Shuyi Zhang
922	161322	2016	GX	6	Taphozous melanopogon	20160620	Guilin City	Female	Requests for these data should be addressed to Zhiqiang Wu or Shuyi Zhang
923	161323	2016	GX	6	Taphozous melanopogon	20160620	Guilin City	Female	Requests for these data should be addressed to Zhiqiang Wu or Shuyi Zhang
924	161324	2016	GX	6	Taphozous melanopogon	20160620	Guilin City	Female	Requests for these data should be addressed to Zhiqiang Wu or Shuyi Zhang
925	161325	2016	GX	6	Taphozous melanopogon	20160620	Guilin City	Female	Requests for these data should be addressed to Zhiqiang Wu or Shuyi Zhang
926	161326	2016	GX	6	Taphozous melanopogon	20160620	Guilin City	Female	Requests for these data should be addressed to Zhiqiang Wu or Shuyi Zhang
927	161327	2016	GX	6	Taphozous melanopogon	20160620	Guilin City	Female	Requests for these data should be addressed to Zhiqiang Wu or Shuyi Zhang
928	161328	2016	GX	6	Taphozous melanopogon	20160620	Guilin City	Female	Requests for these data should be addressed to Zhiqiang Wu or Shuyi Zhang
929	161329	2016	GX	6	Taphozous melanopogon	20160620	Guilin City	Male	Requests for these data should be addressed to Zhiqiang Wu or Shuyi Zhang
930	161330	2016	GX	6	Taphozous melanopogon	20160620	Guilin City	Female	Requests for these data should be addressed to Zhiqiang Wu or Shuyi Zhang
931	161331	2016	GX	6	Taphozous melanopogon	20160620	Guilin City	Female	Requests for these data should be addressed to Zhiqiang Wu or Shuyi Zhang
932	161332	2016	GX	6	Taphozous melanopogon	20160620	Guilin City	Female	Requests for these data should be addressed to Zhiqiang Wu or Shuyi Zhang
933	161333	2016	GX	6	Taphozous melanopogon	20160620	Guilin City	Female	Requests for these data should be addressed to Zhiqiang Wu or Shuyi Zhang
934	161334	2016	GX	6	Taphozous melanopogon	20160620	Guilin City	Female	Requests for these data should be addressed to Zhiqiang Wu or Shuyi Zhang
935	161335	2016	GX	6	Taphozous melanopogon	20160620	Guilin City	Male	Requests for these data should be addressed to Zhiqiang Wu or Shuyi Zhang
936	161336	2016	GX	6	Taphozous melanopogon	20160620	Guilin City	Female	Requests for these data should be addressed to Zhiqiang Wu or Shuyi Zhang
937	161337	2016	GX	6	Taphozous melanopogon	20160620	Guilin City	Female	Requests for these data should be addressed to Zhiqiang Wu or Shuyi Zhang
938	161338	2016	GX	6	Taphozous melanopogon	20160620	Guilin City	Female	Requests for these data should be addressed to Zhiqiang Wu or Shuyi Zhang
939	161339	2016	GX	6	Taphozous melanopogon	20160620	Guilin City	Female	Requests for these data should be addressed to Zhiqiang Wu or Shuyi Zhang
940	161340	2016	GX	6	Hipposideros larvatus	20160621	Guilin City	Female	Requests for these data should be addressed to Zhiqiang Wu or Shuyi Zhang
941	161341	2016	GX	6	Hipposideros larvatus	20160621	Guilin City	Female	Requests for these data should be addressed to Zhiqiang Wu or Shuyi Zhang
942	161342	2016	GX	6	Hipposideros larvatus	20160621	Guilin City	Male	Requests for these data should be addressed to Zhiqiang Wu or Shuyi Zhang
943	161343	2016	GX	6	Hipposideros larvatus	20160621	Guilin City	Male	Requests for these data should be addressed to Zhiqiang Wu or Shuyi Zhang
944	161344	2016	GX	6	Hipposideros larvatus	20160621	Guilin City	Male	Requests for these data should be addressed to Zhiqiang Wu or Shuyi Zhang
945	161345	2016	GX	6	Hipposideros larvatus	20160621	Guilin City	Female	Requests for these data should be addressed to Zhiqiang Wu or Shuyi Zhang
946	161346	2016	GX	6	Hipposideros larvatus	20160621	Guilin City	Male	Requests for these data should be addressed to Zhiqiang Wu or Shuyi Zhang
947	161347	2016	GX	6	Hipposideros larvatus	20160621	Guilin City	Female	Requests for these data should be addressed to Zhiqiang Wu or Shuyi Zhang
948	161348	2016	GX	6	Hipposideros larvatus	20160621	Guilin City	Male	Requests for these data should be addressed to Zhiqiang Wu or Shuyi Zhang
949	161349	2016	GX	6	Hipposideros larvatus	20160621	Guilin City	Male	Requests for these data should be addressed to Zhiqiang Wu or Shuyi Zhang
950	161350	2016	GX	6	Hipposideros larvatus	20160621	Guilin City	Male	Requests for these data should be addressed to Zhiqiang Wu or Shuyi Zhang
951	161351	2016	GX	6	Hipposideros larvatus	20160621	Guilin City	Female	Requests for these data should be addressed to Zhiqiang Wu or Shuyi Zhang
952	161352	2016	GX	6	Hipposideros larvatus	20160621	Guilin City	Female	Requests for these data should be addressed to Zhiqiang Wu or Shuyi Zhang
953	161353	2016	GX	6	Hipposideros larvatus	20160621	Guilin City	Male	Requests for these data should be addressed to Zhiqiang Wu or Shuyi Zhang
954	161354	2016	GX	6	Hipposideros larvatus	20160621	Guilin City	Female	Requests for these data should be addressed to Zhiqiang Wu or Shuyi Zhang
955	161355	2016	GX	6	Hipposideros larvatus	20160621	Guilin City	Female	Requests for these data should be addressed to Zhiqiang Wu or Shuyi Zhang
956	161356	2016	GX	6	Hipposideros larvatus	20160621	Guilin City	Female	Requests for these data should be addressed to Zhiqiang Wu or Shuyi Zhang
957	161357	2016	GX	6	Hipposideros larvatus	20160621	Guilin City	Male	Requests for these data should be addressed to Zhiqiang Wu or Shuyi Zhang
958	161358	2016	GX	6	Hipposideros larvatus	20160621	Guilin City	Male	Requests for these data should be addressed to Zhiqiang Wu or Shuyi Zhang
959	161359	2016	GX	6	Hipposideros larvatus	20160621	Guilin City	Female	Requests for these data should be addressed to Zhiqiang Wu or Shuyi Zhang
960	161360	2016	GX	6	Hipposideros larvatus	20160621	Guilin City	Female	Requests for these data should be addressed to Zhiqiang Wu or Shuyi Zhang
961	161361	2016	GX	6	Hipposideros larvatus	20160621	Guilin City	Female	Requests for these data should be addressed to Zhiqiang Wu or Shuyi Zhang
962	161362	2016	GX	6	Hipposideros larvatus	20160621	Guilin City	Female	Requests for these data should be addressed to Zhiqiang Wu or Shuyi Zhang
963	161363	2016	GX	6	Hipposideros larvatus	20160621	Guilin City	Male	Requests for these data should be addressed to Zhiqiang Wu or Shuyi Zhang
964	161364	2016	GX	6	Hipposideros larvatus	20160621	Guilin City	Female	Requests for these data should be addressed to Zhiqiang Wu or Shuyi Zhang
965	161365	2016	GX	6	Hipposideros larvatus	20160621	Guilin City	Female	Requests for these data should be addressed to Zhiqiang Wu or Shuyi Zhang
966	161366	2016	GX	6	Hipposideros larvatus	20160621	Guilin City	Female	Requests for these data should be addressed to Zhiqiang Wu or Shuyi Zhang
967	161367	2016	GX	6	Hipposideros larvatus	20160621	Guilin City	Male	Requests for these data should be addressed to Zhiqiang Wu or Shuyi Zhang
968	161368	2016	GX	6	Rhinolophus pusillus	20160621	Guilin City	Male	Requests for these data should be addressed to Zhiqiang Wu or Shuyi Zhang
969	161369	2016	GX	6	Rhinolophus pusillus	20160621	Guilin City	Male	Requests for these data should be addressed to Zhiqiang Wu or Shuyi Zhang
970	161370	2016	GX	6	Rhinolophus pusillus	20160621	Guilin City	Male	Requests for these data should be addressed to Zhiqiang Wu or Shuyi Zhang
971	161371	2016	GX	6	Rhinolophus pusillus	20160621	Guilin City	Female	Requests for these data should be addressed to Zhiqiang Wu or Shuyi Zhang
972	161372	2016	GX	6	Rhinolophus pusillus	20160621	Guilin City	Male	Requests for these data should be addressed to Zhiqiang Wu or Shuyi Zhang
973	161373	2016	GX	6	Rhinolophus pusillus	20160621	Guilin City	Female	Requests for these data should be addressed to Zhiqiang Wu or Shuyi Zhang
974	161374	2016	GX	6	Rhinolophus pusillus	20160621	Guilin City	Male	Requests for these data should be addressed to Zhiqiang Wu or Shuyi Zhang
975	161375	2016	GX	6	Rhinolophus pusillus	20160621	Guilin City	Female	Requests for these data should be addressed to Zhiqiang Wu or Shuyi Zhang
976	161376	2016	GX	6	Rhinolophus pusillus	20160621	Guilin City	Female	Requests for these data should be addressed to Zhiqiang Wu or Shuyi Zhang
977	161377	2016	GX	6	Rhinolophus pusillus	20160621	Guilin City	Female	Requests for these data should be addressed to Zhiqiang Wu or Shuyi Zhang
978	161378	2016	GX	6	Rhinolophus pusillus	20160621	Guilin City	Female	Requests for these data should be addressed to Zhiqiang Wu or Shuyi Zhang
979	161379	2016	GX	6	Rhinolophus pusillus	20160621	Guilin City	Male	Requests for these data should be addressed to Zhiqiang Wu or Shuyi Zhang
980	161380	2016	GX	6	Rhinolophus pusillus	20160621	Guilin City	Male	Requests for these data should be addressed to Zhiqiang Wu or Shuyi Zhang
981	161381	2016	GX	6	Rhinolophus pusillus	20160621	Guilin City	Female	Requests for these data should be addressed to Zhiqiang Wu or Shuyi Zhang
982	161382	2016	GX	6	Rhinolophus pusillus	20160621	Guilin City	Female	Requests for these data should be addressed to Zhiqiang Wu or Shuyi Zhang
983	161383	2016	GX	6	Rhinolophus pusillus	20160621	Guilin City	Male	Requests for these data should be addressed to Zhiqiang Wu or Shuyi Zhang
984	161384	2016	GX	6	Rhinolophus pusillus	20160621	Guilin City	Male	Requests for these data should be addressed to Zhiqiang Wu or Shuyi Zhang
985	161385	2016	GX	6	Rhinolophus pusillus	20160621	Guilin City	Female	Requests for these data should be addressed to Zhiqiang Wu or Shuyi Zhang
986	161386	2016	GX	6	Rhinolophus pusillus	20160621	Guilin City	Male	Requests for these data should be addressed to Zhiqiang Wu or Shuyi Zhang
987	161387	2016	GX	6	Rhinolophus pusillus	20160621	Guilin City	Female	Requests for these data should be addressed to Zhiqiang Wu or Shuyi Zhang
988	161388	2016	GX	6	Rhinolophus pusillus	20160621	Guilin City	Female	Requests for these data should be addressed to Zhiqiang Wu or Shuyi Zhang
989	161389	2016	GX	6	Rhinolophus pusillus	20160621	Guilin City	Female	Requests for these data should be addressed to Zhiqiang Wu or Shuyi Zhang
990	161390	2016	GX	6	Rhinolophus pusillus	20160621	Guilin City	Male	Requests for these data should be addressed to Zhiqiang Wu or Shuyi Zhang
991	161391	2016	GX	6	Rhinolophus pusillus	20160621	Guilin City	Female	Requests for these data should be addressed to Zhiqiang Wu or Shuyi Zhang
992	161392	2016	GX	6	Rhinolophus pusillus	20160621	Guilin City	Female	Requests for these data should be addressed to Zhiqiang Wu or Shuyi Zhang
993	161393	2016	GX	6	Rhinolophus pusillus	20160621	Guilin City	Male	Requests for these data should be addressed to Zhiqiang Wu or Shuyi Zhang
994	161394	2016	GX	6	Rhinolophus pusillus	20160621	Guilin City	Female	Requests for these data should be addressed to Zhiqiang Wu or Shuyi Zhang
995	161395	2016	GX	6	Rhinolophus pusillus	20160621	Guilin City	Male	Requests for these data should be addressed to Zhiqiang Wu or Shuyi Zhang
996	161396	2016	GX	6	Rhinolophus pusillus	20160621	Guilin City	Male	Requests for these data should be addressed to Zhiqiang Wu or Shuyi Zhang
997	161397	2016	GX	6	Rhinolophus pusillus	20160621	Guilin City	Female	Requests for these data should be addressed to Zhiqiang Wu or Shuyi Zhang
998	161398	2016	GX	6	Rhinolophus pusillus	20160621	Guilin City	Female	Requests for these data should be addressed to Zhiqiang Wu or Shuyi Zhang
999	161399	2016	GX	6	Rhinolophus pusillus	20160621	Guilin City	Female	Requests for these data should be addressed to Zhiqiang Wu or Shuyi Zhang
1000	161400	2016	GX	6	Rhinolophus pusillus	20160621	Guilin City	Male	Requests for these data should be addressed to Zhiqiang Wu or Shuyi Zhang
1001	161401	2016	GX	6	Rhinolophus pusillus	20160621	Guilin City	Female	Requests for these data should be addressed to Zhiqiang Wu or Shuyi Zhang
1002	161402	2016	GX	6	Rhinolophus pusillus	20160621	Guilin City	Female	Requests for these data should be addressed to Zhiqiang Wu or Shuyi Zhang
1003	161403	2016	GX	6	Rhinolophus pusillus	20160621	Guilin City	Female	Requests for these data should be addressed to Zhiqiang Wu or Shuyi Zhang
1004	161404	2016	GX	6	Rhinolophus pusillus	20160621	Guilin City	Male	Requests for these data should be addressed to Zhiqiang Wu or Shuyi Zhang
1005	161405	2016	GX	6	Rhinolophus pusillus	20160621	Guilin City	Male	Requests for these data should be addressed to Zhiqiang Wu or Shuyi Zhang
1006	161406	2016	GX	6	Rhinolophus pusillus	20160621	Guilin City	Male	Requests for these data should be addressed to Zhiqiang Wu or Shuyi Zhang
1007	161407	2016	GX	6	Rhinolophus pusillus	20160621	Guilin City	Male	Requests for these data should be addressed to Zhiqiang Wu or Shuyi Zhang
1008	161408	2016	GX	6	Rhinolophus pusillus	20160621	Guilin City	Female	Requests for these data should be addressed to Zhiqiang Wu or Shuyi Zhang
1009	161409	2016	GX	6	Rhinolophus pusillus	20160621	Guilin City	Male	Requests for these data should be addressed to Zhiqiang Wu or Shuyi Zhang
1010	161410	2016	GX	6	Rhinolophus pusillus	20160621	Guilin City	Male	Requests for these data should be addressed to Zhiqiang Wu or Shuyi Zhang
1011	161411	2016	GX	6	Rhinolophus pusillus	20160621	Guilin City	Female	Requests for these data should be addressed to Zhiqiang Wu or Shuyi Zhang
1012	161412	2016	GX	6	Rhinolophus pusillus	20160621	Guilin City	Female	Requests for these data should be addressed to Zhiqiang Wu or Shuyi Zhang
1013	161413	2016	GX	6	Rhinolophus pusillus	20160621	Guilin City	Male	Requests for these data should be addressed to Zhiqiang Wu or Shuyi Zhang
1014	161414	2016	GX	6	Rhinolophus pusillus	20160621	Guilin City	Female	Requests for these data should be addressed to Zhiqiang Wu or Shuyi Zhang
1015	161415	2016	GX	6	Rhinolophus pusillus	20160621	Guilin City	Female	Requests for these data should be addressed to Zhiqiang Wu or Shuyi Zhang
1016	161416	2016	GX	6	Rhinolophus pusillus	20160621	Guilin City	Male	Requests for these data should be addressed to Zhiqiang Wu or Shuyi Zhang
1017	161417	2016	GX	6	Rhinolophus pusillus	20160621	Guilin City	Male	Requests for these data should be addressed to Zhiqiang Wu or Shuyi Zhang
1018	161418	2016	GX	6	Rhinolophus pusillus	20160621	Guilin City	Male	Requests for these data should be addressed to Zhiqiang Wu or Shuyi Zhang
1019	161419	2016	GX	6	Rhinolophus pusillus	20160621	Guilin City	Male	Requests for these data should be addressed to Zhiqiang Wu or Shuyi Zhang
1020	161420	2016	GX	6	Rhinolophus pusillus	20160621	Guilin City	Female	Requests for these data should be addressed to Zhiqiang Wu or Shuyi Zhang
1021	161421	2016	GX	6	Rhinolophus pusillus	20160621	Guilin City	Female	Requests for these data should be addressed to Zhiqiang Wu or Shuyi Zhang
1022	161422	2016	GX	6	Rhinolophus pusillus	20160621	Guilin City	Female	Requests for these data should be addressed to Zhiqiang Wu or Shuyi Zhang
1023	161423	2016	GX	6	Rhinolophus pusillus	20160621	Guilin City	Female	Requests for these data should be addressed to Zhiqiang Wu or Shuyi Zhang
1024	161424	2016	GX	6	Rhinolophus pusillus	20160621	Guilin City	Male	Requests for these data should be addressed to Zhiqiang Wu or Shuyi Zhang
1025	161425	2016	GX	6	Rhinolophus pusillus	20160621	Guilin City	Male	Requests for these data should be addressed to Zhiqiang Wu or Shuyi Zhang
1026	161426	2016	GX	6	Rhinolophus pusillus	20160621	Guilin City	Male	Requests for these data should be addressed to Zhiqiang Wu or Shuyi Zhang
1027	161427	2016	GX	6	Rhinolophus pusillus	20160621	Guilin City	Female	Requests for these data should be addressed to Zhiqiang Wu or Shuyi Zhang
1028	161428	2016	GX	6	Rhinolophus pusillus	20160621	Guilin City	Male	Requests for these data should be addressed to Zhiqiang Wu or Shuyi Zhang
1029	161429	2016	GX	6	Rhinolophus pusillus	20160621	Guilin City	Female	Requests for these data should be addressed to Zhiqiang Wu or Shuyi Zhang
1030	161430	2016	GX	6	Rhinolophus pusillus	20160621	Guilin City	Male	Requests for these data should be addressed to Zhiqiang Wu or Shuyi Zhang
1031	161431	2016	GX	6	Rhinolophus pusillus	20160621	Guilin City	Female	Requests for these data should be addressed to Zhiqiang Wu or Shuyi Zhang
1032	161432	2016	GX	6	Hipposideros pomona	20160621	Guilin City	Female	Requests for these data should be addressed to Zhiqiang Wu or Shuyi Zhang
1033	161433	2016	GX	6	Hipposideros pomona	20160621	Guilin City	Male	Requests for these data should be addressed to Zhiqiang Wu or Shuyi Zhang
1034	161434	2016	GX	6	Hipposideros pomona	20160621	Guilin City	Female	Requests for these data should be addressed to Zhiqiang Wu or Shuyi Zhang
1035	161435	2016	GX	6	Hipposideros pomona	20160621	Guilin City	Male	Requests for these data should be addressed to Zhiqiang Wu or Shuyi Zhang
1036	161436	2016	GX	6	Hipposideros pomona	20160621	Guilin City	Female	Requests for these data should be addressed to Zhiqiang Wu or Shuyi Zhang
1037	161437	2016	GX	6	Hipposideros pomona	20160621	Guilin City	Male	Requests for these data should be addressed to Zhiqiang Wu or Shuyi Zhang
1038	161438	2016	GX	6	Hipposideros pomona	20160621	Guilin City	Female	Requests for these data should be addressed to Zhiqiang Wu or Shuyi Zhang
1039	161439	2016	GX	6	Hipposideros pomona	20160621	Guilin City	Male	Requests for these data should be addressed to Zhiqiang Wu or Shuyi Zhang
1040	161440	2016	GD	6	Tylonycteris pachypus	20160623	Maoming City	Male	Requests for these data should be addressed to Zhiqiang Wu or Shuyi Zhang
1041	161441	2016	GD	6	Tylonycteris pachypus	20160623	Maoming City	Male	Requests for these data should be addressed to Zhiqiang Wu or Shuyi Zhang
1042	161442	2016	GD	6	Tylonycteris pachypus	20160623	Maoming City	Male	Requests for these data should be addressed to Zhiqiang Wu or Shuyi Zhang
1043	161443	2016	GD	6	Tylonycteris pachypus	20160623	Maoming City	Male	Requests for these data should be addressed to Zhiqiang Wu or Shuyi Zhang
1044	161444	2016	GD	6	Tylonycteris pachypus	20160623	Maoming City	Female	Requests for these data should be addressed to Zhiqiang Wu or Shuyi Zhang
1045	161445	2016	GD	6	Tylonycteris pachypus	20160623	Maoming City	Female	Requests for these data should be addressed to Zhiqiang Wu or Shuyi Zhang
1046	161446	2016	GD	6	Tylonycteris pachypus	20160623	Maoming City	Female	Requests for these data should be addressed to Zhiqiang Wu or Shuyi Zhang
1047	161447	2016	GD	6	Tylonycteris pachypus	20160623	Maoming City	Female	Requests for these data should be addressed to Zhiqiang Wu or Shuyi Zhang
1048	161448	2016	GD	6	Tylonycteris pachypus	20160623	Maoming City	Female	Requests for these data should be addressed to Zhiqiang Wu or Shuyi Zhang
1049	161449	2016	GD	6	Tylonycteris pachypus	20160623	Maoming City	Female	Requests for these data should be addressed to Zhiqiang Wu or Shuyi Zhang
1050	161450	2016	GD	6	Tylonycteris pachypus	20160623	Maoming City	Female	Requests for these data should be addressed to Zhiqiang Wu or Shuyi Zhang
1051	161451	2016	GD	6	Tylonycteris pachypus	20160623	Maoming City	Female	Requests for these data should be addressed to Zhiqiang Wu or Shuyi Zhang
1052	161452	2016	GD	6	Tylonycteris pachypus	20160623	Maoming City	Female	Requests for these data should be addressed to Zhiqiang Wu or Shuyi Zhang
1053	161453	2016	GD	6	Tylonycteris pachypus	20160623	Maoming City	Male	Requests for these data should be addressed to Zhiqiang Wu or Shuyi Zhang
1054	161454	2016	GD	6	Tylonycteris pachypus	20160623	Maoming City	Female	Requests for these data should be addressed to Zhiqiang Wu or Shuyi Zhang
1055	161455	2016	GD	6	Tylonycteris pachypus	20160623	Maoming City	Male	Requests for these data should be addressed to Zhiqiang Wu or Shuyi Zhang
1056	161456	2016	GD	6	Tylonycteris pachypus	20160623	Maoming City	Female	Requests for these data should be addressed to Zhiqiang Wu or Shuyi Zhang
1057	161457	2016	GD	6	Tylonycteris pachypus	20160623	Maoming City	Female	Requests for these data should be addressed to Zhiqiang Wu or Shuyi Zhang
1058	161458	2016	GD	6	Tylonycteris pachypus	20160623	Maoming City	Female	Requests for these data should be addressed to Zhiqiang Wu or Shuyi Zhang
1059	161459	2016	GD	6	Tylonycteris pachypus	20160623	Maoming City	Female	Requests for these data should be addressed to Zhiqiang Wu or Shuyi Zhang
1060	161460	2016	GD	6	Tylonycteris pachypus	20160623	Maoming City	Male	Requests for these data should be addressed to Zhiqiang Wu or Shuyi Zhang
1061	161461	2016	GD	6	Tylonycteris pachypus	20160623	Maoming City	Female	Requests for these data should be addressed to Zhiqiang Wu or Shuyi Zhang
1062	161462	2016	GD	6	Tylonycteris pachypus	20160623	Maoming City	Male	Requests for these data should be addressed to Zhiqiang Wu or Shuyi Zhang
1063	161463	2016	GD	6	Tylonycteris pachypus	20160623	Maoming City	Female	Requests for these data should be addressed to Zhiqiang Wu or Shuyi Zhang
1064	161464	2016	GD	6	Tylonycteris pachypus	20160623	Gaozhou City	Male	Requests for these data should be addressed to Zhiqiang Wu or Shuyi Zhang
1065	161465	2016	GD	6	Tylonycteris pachypus	20160623	Gaozhou City	Male	Requests for these data should be addressed to Zhiqiang Wu or Shuyi Zhang
1066	161466	2016	GD	6	Tylonycteris pachypus	20160623	Gaozhou City	Female	Requests for these data should be addressed to Zhiqiang Wu or Shuyi Zhang
1067	161467	2016	GD	6	Tylonycteris pachypus	20160623	Gaozhou City	Female	Requests for these data should be addressed to Zhiqiang Wu or Shuyi Zhang
1068	161468	2016	GD	6	Tylonycteris pachypus	20160623	Gaozhou City	Female	Requests for these data should be addressed to Zhiqiang Wu or Shuyi Zhang
1069	161469	2016	GD	6	Tylonycteris pachypus	20160623	Gaozhou City	Female	Requests for these data should be addressed to Zhiqiang Wu or Shuyi Zhang
1070	161470	2016	GD	6	Tylonycteris pachypus	20160623	Gaozhou City	Female	Requests for these data should be addressed to Zhiqiang Wu or Shuyi Zhang
1071	161471	2016	GD	6	Tylonycteris pachypus	20160623	Gaozhou City	Male	Requests for these data should be addressed to Zhiqiang Wu or Shuyi Zhang
1072	161472	2016	GD	6	Tylonycteris pachypus	20160623	Gaozhou City	Female	Requests for these data should be addressed to Zhiqiang Wu or Shuyi Zhang
1073	161473	2016	GD	6	Tylonycteris pachypus	20160623	Gaozhou City	Male	Requests for these data should be addressed to Zhiqiang Wu or Shuyi Zhang
1074	161474	2016	GD	6	Tylonycteris pachypus	20160623	Gaozhou City	Female	Requests for these data should be addressed to Zhiqiang Wu or Shuyi Zhang
1075	161475	2016	GD	6	Tylonycteris pachypus	20160623	Gaozhou City	Male	Requests for these data should be addressed to Zhiqiang Wu or Shuyi Zhang
1076	161476	2016	GD	6	Tylonycteris pachypus	20160623	Gaozhou City	Male	Requests for these data should be addressed to Zhiqiang Wu or Shuyi Zhang
1077	161477	2016	GD	6	Tylonycteris pachypus	20160623	Gaozhou City	Female	Requests for these data should be addressed to Zhiqiang Wu or Shuyi Zhang
1078	161478	2016	GD	6	Tylonycteris pachypus	20160623	Gaozhou City	Male	Requests for these data should be addressed to Zhiqiang Wu or Shuyi Zhang
1079	161479	2016	GD	6	Tylonycteris pachypus	20160623	Gaozhou City	Female	Requests for these data should be addressed to Zhiqiang Wu or Shuyi Zhang
1080	161480	2016	GD	6	Tylonycteris pachypus	20160623	Gaozhou City	Male	Requests for these data should be addressed to Zhiqiang Wu or Shuyi Zhang
1081	161481	2016	GD	6	Tylonycteris pachypus	20160623	Gaozhou City	Female	Requests for these data should be addressed to Zhiqiang Wu or Shuyi Zhang
1082	161482	2016	GD	6	Tylonycteris pachypus	20160623	Gaozhou City	Male	Requests for these data should be addressed to Zhiqiang Wu or Shuyi Zhang
1083	161483	2016	GD	6	Tylonycteris pachypus	20160623	Gaozhou City	Female	Requests for these data should be addressed to Zhiqiang Wu or Shuyi Zhang
1084	161484	2016	GD	6	Tylonycteris pachypus	20160623	Gaozhou City	Female	Requests for these data should be addressed to Zhiqiang Wu or Shuyi Zhang
1085	161485	2016	GD	6	Tylonycteris pachypus	20160624	Maoming City	Female	Requests for these data should be addressed to Zhiqiang Wu or Shuyi Zhang
1086	161486	2016	GD	6	Tylonycteris pachypus	20160624	Maoming City	Male	Requests for these data should be addressed to Zhiqiang Wu or Shuyi Zhang
1087	161487	2016	GD	6	Tylonycteris pachypus	20160624	Maoming City	Male	Requests for these data should be addressed to Zhiqiang Wu or Shuyi Zhang
1088	161488	2016	GD	6	Tylonycteris pachypus	20160624	Maoming City	Female	Requests for these data should be addressed to Zhiqiang Wu or Shuyi Zhang
1089	161489	2016	GD	6	Tylonycteris pachypus	20160624	Maoming City	Male	Requests for these data should be addressed to Zhiqiang Wu or Shuyi Zhang
1090	161490	2016	GD	6	Tylonycteris pachypus	20160624	Maoming City	Female	Requests for these data should be addressed to Zhiqiang Wu or Shuyi Zhang
1091	161491	2016	GD	6	Tylonycteris pachypus	20160624	Maoming City	Female	Requests for these data should be addressed to Zhiqiang Wu or Shuyi Zhang
1092	161492	2016	GD	6	Tylonycteris pachypus	20160624	Maoming City	Female	Requests for these data should be addressed to Zhiqiang Wu or Shuyi Zhang
1093	161493	2016	GD	6	Tylonycteris pachypus	20160624	Maoming City	Female	Requests for these data should be addressed to Zhiqiang Wu or Shuyi Zhang
1094	161494	2016	GD	6	Tylonycteris pachypus	20160624	Maoming City	Male	Requests for these data should be addressed to Zhiqiang Wu or Shuyi Zhang
1095	161495	2016	GD	6	Tylonycteris pachypus	20160624	Maoming City	Female	Requests for these data should be addressed to Zhiqiang Wu or Shuyi Zhang
1096	161496	2016	GD	6	Tylonycteris pachypus	20160624	Maoming City	Female	Requests for these data should be addressed to Zhiqiang Wu or Shuyi Zhang
1097	161497	2016	GD	6	Tylonycteris pachypus	20160624	Maoming City	Female	Requests for these data should be addressed to Zhiqiang Wu or Shuyi Zhang
1098	161498	2016	GD	6	Tylonycteris pachypus	20160624	Maoming City	Female	Requests for these data should be addressed to Zhiqiang Wu or Shuyi Zhang
1099	161499	2016	GD	6	Tylonycteris pachypus	20160624	Maoming City	Female	Requests for these data should be addressed to Zhiqiang Wu or Shuyi Zhang
1100	161500	2016	GD	6	Tylonycteris pachypus	20160624	Maoming City	Male	Requests for these data should be addressed to Zhiqiang Wu or Shuyi Zhang
1101	161501	2016	GD	6	Tylonycteris pachypus	20160624	Maoming City	Female	Requests for these data should be addressed to Zhiqiang Wu or Shuyi Zhang
1102	161502	2016	GD	6	Tylonycteris pachypus	20160624	Maoming City	Female	Requests for these data should be addressed to Zhiqiang Wu or Shuyi Zhang
1103	161503	2016	GD	6	Tylonycteris pachypus	20160624	Maoming City	Female	Requests for these data should be addressed to Zhiqiang Wu or Shuyi Zhang
1104	161504	2016	GD	6	Tylonycteris pachypus	20160624	Maoming City	Male	Requests for these data should be addressed to Zhiqiang Wu or Shuyi Zhang
1105	161505	2016	GD	6	Tylonycteris pachypus	20160624	Maoming City	Female	Requests for these data should be addressed to Zhiqiang Wu or Shuyi Zhang
1106	161506	2016	GD	6	Tylonycteris pachypus	20160624	Maoming City	Female	Requests for these data should be addressed to Zhiqiang Wu or Shuyi Zhang
1107	161507	2016	GD	6	Tylonycteris pachypus	20160624	Maoming City	Female	Requests for these data should be addressed to Zhiqiang Wu or Shuyi Zhang
1108	161508	2016	GD	6	Tylonycteris pachypus	20160624	Maoming City	Female	Requests for these data should be addressed to Zhiqiang Wu or Shuyi Zhang
1109	161509	2016	GD	6	Tylonycteris pachypus	20160624	Maoming City	Female	Requests for these data should be addressed to Zhiqiang Wu or Shuyi Zhang
1110	161510	2016	GD	6	Tylonycteris pachypus	20160624	Maoming City	Female	Requests for these data should be addressed to Zhiqiang Wu or Shuyi Zhang
1111	161511	2016	GD	6	Tylonycteris pachypus	20160624	Maoming City	Male	Requests for these data should be addressed to Zhiqiang Wu or Shuyi Zhang
1112	161512	2016	GD	6	Tylonycteris pachypus	20160624	Maoming City	Female	Requests for these data should be addressed to Zhiqiang Wu or Shuyi Zhang
1113	161513	2016	GD	6	Tylonycteris pachypus	20160624	Maoming City	Female	Requests for these data should be addressed to Zhiqiang Wu or Shuyi Zhang
1114	161514	2016	GD	6	Tylonycteris pachypus	20160624	Maoming City	Female	Requests for these data should be addressed to Zhiqiang Wu or Shuyi Zhang
1115	161515	2016	GD	6	Tylonycteris pachypus	20160624	Maoming City	Female	Requests for these data should be addressed to Zhiqiang Wu or Shuyi Zhang
1116	161516	2016	GD	6	Tylonycteris pachypus	20160624	Maoming City	Female	Requests for these data should be addressed to Zhiqiang Wu or Shuyi Zhang
1117	161517	2016	GD	6	Tylonycteris pachypus	20160624	Maoming City	Male	Requests for these data should be addressed to Zhiqiang Wu or Shuyi Zhang
1118	161518	2016	GD	6	Tylonycteris pachypus	20160624	Maoming City	Male	Requests for these data should be addressed to Zhiqiang Wu or Shuyi Zhang
1119	161519	2016	GD	6	Tylonycteris pachypus	20160624	Maoming City	Male	Requests for these data should be addressed to Zhiqiang Wu or Shuyi Zhang
1120	161520	2016	GD	6	Tylonycteris pachypus	20160624	Maoming City	Male	Requests for these data should be addressed to Zhiqiang Wu or Shuyi Zhang
1121	161521	2016	GD	6	Tylonycteris pachypus	20160624	Maoming City	Male	Requests for these data should be addressed to Zhiqiang Wu or Shuyi Zhang
1122	161522	2016	GD	6	Tylonycteris pachypus	20160624	Maoming City	Female	Requests for these data should be addressed to Zhiqiang Wu or Shuyi Zhang
1123	161523	2016	GD	6	Tylonycteris pachypus	20160624	Maoming City	Female	Requests for these data should be addressed to Zhiqiang Wu or Shuyi Zhang
1124	161524	2016	GD	6	Tylonycteris pachypus	20160624	Maoming City	Female	Requests for these data should be addressed to Zhiqiang Wu or Shuyi Zhang
1125	161525	2016	GD	6	Tylonycteris pachypus	20160624	Maoming City	Male	Requests for these data should be addressed to Zhiqiang Wu or Shuyi Zhang
1126	161526	2016	GD	6	Tylonycteris pachypus	20160624	Maoming City	Female	Requests for these data should be addressed to Zhiqiang Wu or Shuyi Zhang
1127	161527	2016	GD	6	Tylonycteris pachypus	20160624	Maoming City	Female	Requests for these data should be addressed to Zhiqiang Wu or Shuyi Zhang
1128	161528	2016	GD	6	Tylonycteris pachypus	20160624	Maoming City	Female	Requests for these data should be addressed to Zhiqiang Wu or Shuyi Zhang
1129	161529	2016	GD	6	Tylonycteris pachypus	20160624	Maoming City	Female	Requests for these data should be addressed to Zhiqiang Wu or Shuyi Zhang
1130	161530	2016	GD	6	Tylonycteris pachypus	20160624	Maoming City	Female	Requests for these data should be addressed to Zhiqiang Wu or Shuyi Zhang
1131	161531	2016	GD	6	Tylonycteris pachypus	20160624	Maoming City	Female	Requests for these data should be addressed to Zhiqiang Wu or Shuyi Zhang
1132	161532	2016	GD	6	Tylonycteris pachypus	20160624	Maoming City	Male	Requests for these data should be addressed to Zhiqiang Wu or Shuyi Zhang
1133	161533	2016	GD	6	Tylonycteris pachypus	20160624	Maoming City	Female	Requests for these data should be addressed to Zhiqiang Wu or Shuyi Zhang
1134	161534	2016	GD	6	Tylonycteris pachypus	20160624	Maoming City	Female	Requests for these data should be addressed to Zhiqiang Wu or Shuyi Zhang
1135	161535	2016	GD	6	Tylonycteris pachypus	20160624	Maoming City	Female	Requests for these data should be addressed to Zhiqiang Wu or Shuyi Zhang
1136	161536	2016	GD	6	Tylonycteris pachypus	20160624	Maoming City	Male	Requests for these data should be addressed to Zhiqiang Wu or Shuyi Zhang
1137	161537	2016	GD	6	Tylonycteris pachypus	20160624	Maoming City	Male	Requests for these data should be addressed to Zhiqiang Wu or Shuyi Zhang
1138	161538	2016	GD	6	Tylonycteris pachypus	20160624	Maoming City	Female	Requests for these data should be addressed to Zhiqiang Wu or Shuyi Zhang
1139	161539	2016	GD	6	Tylonycteris pachypus	20160624	Maoming City	Female	Requests for these data should be addressed to Zhiqiang Wu or Shuyi Zhang
1140	161540	2016	GD	6	Tylonycteris pachypus	20160624	Maoming City	Female	Requests for these data should be addressed to Zhiqiang Wu or Shuyi Zhang
1141	161541	2016	GD	6	Tylonycteris pachypus	20160624	Maoming City	Female	Requests for these data should be addressed to Zhiqiang Wu or Shuyi Zhang
1142	161542	2016	GD	6	Tylonycteris pachypus	20160624	Maoming City	Female	Requests for these data should be addressed to Zhiqiang Wu or Shuyi Zhang
1143	161543	2016	GD	6	Tylonycteris pachypus	20160624	Maoming City	Male	Requests for these data should be addressed to Zhiqiang Wu or Shuyi Zhang
1144	161544	2016	GD	6	Tylonycteris pachypus	20160624	Maoming City	Female	Requests for these data should be addressed to Zhiqiang Wu or Shuyi Zhang
1145	161545	2016	GD	6	Tylonycteris pachypus	20160624	Maoming City	Male	Requests for these data should be addressed to Zhiqiang Wu or Shuyi Zhang
1146	161546	2016	GD	6	Tylonycteris pachypus	20160625	Maoming City	Female	Requests for these data should be addressed to Zhiqiang Wu or Shuyi Zhang
1147	161547	2016	GD	6	Tylonycteris pachypus	20160625	Maoming City	Female	Requests for these data should be addressed to Zhiqiang Wu or Shuyi Zhang
1148	161548	2016	GD	6	Tylonycteris pachypus	20160625	Maoming City	Female	Requests for these data should be addressed to Zhiqiang Wu or Shuyi Zhang
1149	161549	2016	GD	6	Tylonycteris pachypus	20160625	Maoming City	Female	Requests for these data should be addressed to Zhiqiang Wu or Shuyi Zhang
1150	161550	2016	GD	6	Tylonycteris pachypus	20160625	Maoming City	Male	Requests for these data should be addressed to Zhiqiang Wu or Shuyi Zhang
1151	161551	2016	GD	6	Tylonycteris pachypus	20160625	Maoming City	Male	Requests for these data should be addressed to Zhiqiang Wu or Shuyi Zhang
1152	161552	2016	GD	6	Tylonycteris pachypus	20160625	Maoming City	Female	Requests for these data should be addressed to Zhiqiang Wu or Shuyi Zhang
1153	161553	2016	GD	6	Tylonycteris pachypus	20160625	Maoming City	Female	Requests for these data should be addressed to Zhiqiang Wu or Shuyi Zhang
1154	161554	2016	GD	6	Tylonycteris pachypus	20160625	Maoming City	Female	Requests for these data should be addressed to Zhiqiang Wu or Shuyi Zhang
1155	161555	2016	GD	6	Tylonycteris pachypus	20160625	Maoming City	Female	Requests for these data should be addressed to Zhiqiang Wu or Shuyi Zhang
1156	161556	2016	GD	6	Tylonycteris pachypus	20160625	Maoming City	Female	Requests for these data should be addressed to Zhiqiang Wu or Shuyi Zhang
1157	161557	2016	GD	6	Tylonycteris pachypus	20160625	Maoming City	Female	Requests for these data should be addressed to Zhiqiang Wu or Shuyi Zhang
1158	161558	2016	GD	6	Tylonycteris pachypus	20160625	Maoming City	Male	Requests for these data should be addressed to Zhiqiang Wu or Shuyi Zhang
1159	161559	2016	GD	6	Tylonycteris pachypus	20160625	Maoming City	Male	Requests for these data should be addressed to Zhiqiang Wu or Shuyi Zhang
1160	161560	2016	GD	6	Tylonycteris pachypus	20160625	Maoming City	Male	Requests for these data should be addressed to Zhiqiang Wu or Shuyi Zhang
1161	161561	2016	GD	6	Tylonycteris pachypus	20160625	Maoming City	Male	Requests for these data should be addressed to Zhiqiang Wu or Shuyi Zhang
1162	161562	2016	GD	6	Tylonycteris pachypus	20160625	Maoming City	Female	Requests for these data should be addressed to Zhiqiang Wu or Shuyi Zhang
1163	161563	2016	GD	6	Tylonycteris pachypus	20160625	Maoming City	Male	Requests for these data should be addressed to Zhiqiang Wu or Shuyi Zhang
1164	161564	2016	GD	6	Tylonycteris pachypus	20160625	Maoming City	Male	Requests for these data should be addressed to Zhiqiang Wu or Shuyi Zhang
1165	161565	2016	GD	6	Tylonycteris pachypus	20160625	Maoming City	Male	Requests for these data should be addressed to Zhiqiang Wu or Shuyi Zhang
1166	161566	2016	GD	6	Tylonycteris pachypus	20160625	Maoming City	Female	Requests for these data should be addressed to Zhiqiang Wu or Shuyi Zhang
1167	161567	2016	GD	6	Tylonycteris pachypus	20160625	Maoming City	Female	Requests for these data should be addressed to Zhiqiang Wu or Shuyi Zhang
1168	161568	2016	GD	6	Tylonycteris pachypus	20160625	Maoming City	Female	Requests for these data should be addressed to Zhiqiang Wu or Shuyi Zhang
1169	161569	2016	GD	6	Tylonycteris pachypus	20160625	Maoming City	Male	Requests for these data should be addressed to Zhiqiang Wu or Shuyi Zhang
1170	161570	2016	GD	6	Tylonycteris pachypus	20160625	Maoming City	Female	Requests for these data should be addressed to Zhiqiang Wu or Shuyi Zhang
1171	161571	2016	GD	6	Tylonycteris pachypus	20160625	Maoming City	Male	Requests for these data should be addressed to Zhiqiang Wu or Shuyi Zhang
1172	161572	2016	GD	6	Tylonycteris pachypus	20160625	Maoming City	Female	Requests for these data should be addressed to Zhiqiang Wu or Shuyi Zhang
1173	161573	2016	GD	6	Tylonycteris pachypus	20160625	Maoming City	Male	Requests for these data should be addressed to Zhiqiang Wu or Shuyi Zhang
1174	161574	2016	GD	6	Tylonycteris pachypus	20160625	Maoming City	Female	Requests for these data should be addressed to Zhiqiang Wu or Shuyi Zhang
1175	161575	2016	GD	6	Tylonycteris pachypus	20160625	Maoming City	Female	Requests for these data should be addressed to Zhiqiang Wu or Shuyi Zhang
1176	161576	2016	GD	6	Tylonycteris pachypus	20160625	Maoming City	Male	Requests for these data should be addressed to Zhiqiang Wu or Shuyi Zhang
1177	161577	2016	GD	6	Tylonycteris pachypus	20160625	Maoming City	Female	Requests for these data should be addressed to Zhiqiang Wu or Shuyi Zhang
1178	161578	2016	GD	6	Tylonycteris pachypus	20160625	Maoming City	Female	Requests for these data should be addressed to Zhiqiang Wu or Shuyi Zhang
1179	161579	2016	GD	6	Tylonycteris pachypus	20160625	Maoming City	Male	Requests for these data should be addressed to Zhiqiang Wu or Shuyi Zhang
1180	161580	2016	GD	6	Tylonycteris pachypus	20160625	Maoming City	Male	Requests for these data should be addressed to Zhiqiang Wu or Shuyi Zhang
1181	161581	2016	GD	6	Tylonycteris pachypus	20160625	Maoming City	Female	Requests for these data should be addressed to Zhiqiang Wu or Shuyi Zhang
1182	161582	2016	GD	6	Tylonycteris pachypus	20160625	Maoming City	Female	Requests for these data should be addressed to Zhiqiang Wu or Shuyi Zhang
1183	161583	2016	GD	6	Tylonycteris pachypus	20160625	Maoming City	Female	Requests for these data should be addressed to Zhiqiang Wu or Shuyi Zhang
1184	161584	2016	GD	6	Tylonycteris pachypus	20160625	Maoming City	Female	Requests for these data should be addressed to Zhiqiang Wu or Shuyi Zhang
1185	161585	2016	GD	6	Tylonycteris pachypus	20160625	Maoming City	Female	Requests for these data should be addressed to Zhiqiang Wu or Shuyi Zhang
1186	161586	2016	GD	6	Tylonycteris pachypus	20160625	Maoming City	Male	Requests for these data should be addressed to Zhiqiang Wu or Shuyi Zhang
1187	161587	2016	GD	6	Tylonycteris pachypus	20160625	Maoming City	Female	Requests for these data should be addressed to Zhiqiang Wu or Shuyi Zhang
1188	161588	2016	GD	6	Tylonycteris pachypus	20160625	Maoming City	Female	Requests for these data should be addressed to Zhiqiang Wu or Shuyi Zhang
1189	161589	2016	GD	6	Tylonycteris pachypus	20160625	Maoming City	Male	Requests for these data should be addressed to Zhiqiang Wu or Shuyi Zhang
1190	161590	2016	GD	6	Tylonycteris pachypus	20160625	Maoming City	Female	Requests for these data should be addressed to Zhiqiang Wu or Shuyi Zhang
1191	161591	2016	GD	6	Tylonycteris pachypus	20160625	Maoming City	Female	Requests for these data should be addressed to Zhiqiang Wu or Shuyi Zhang
1192	161592	2016	GD	6	Tylonycteris pachypus	20160625	Maoming City	Male	Requests for these data should be addressed to Zhiqiang Wu or Shuyi Zhang
1193	161593	2016	GD	6	Tylonycteris pachypus	20160625	Maoming City	Male	Requests for these data should be addressed to Zhiqiang Wu or Shuyi Zhang
1194	161594	2016	GD	6	Tylonycteris pachypus	20160625	Maoming City	Female	Requests for these data should be addressed to Zhiqiang Wu or Shuyi Zhang
1195	161595	2016	GD	6	Tylonycteris pachypus	20160625	Maoming City	Female	Requests for these data should be addressed to Zhiqiang Wu or Shuyi Zhang
1196	161596	2016	GD	6	Tylonycteris pachypus	20160625	Maoming City	Female	Requests for these data should be addressed to Zhiqiang Wu or Shuyi Zhang
1197	161597	2016	GD	6	Tylonycteris pachypus	20160625	Maoming City	Female	Requests for these data should be addressed to Zhiqiang Wu or Shuyi Zhang
1198	161598	2016	GD	6	Tylonycteris pachypus	20160625	Maoming City	Female	Requests for these data should be addressed to Zhiqiang Wu or Shuyi Zhang
1199	161599	2016	GD	6	Tylonycteris pachypus	20160625	Maoming City	Female	Requests for these data should be addressed to Zhiqiang Wu or Shuyi Zhang
1200	161600	2016	GD	6	Tylonycteris pachypus	20160625	Maoming City	Female	Requests for these data should be addressed to Zhiqiang Wu or Shuyi Zhang
1201	161601	2016	GD	6	Tylonycteris pachypus	20160625	Maoming City	Female	Requests for these data should be addressed to Zhiqiang Wu or Shuyi Zhang
1202	161602	2016	GD	6	Tylonycteris pachypus	20160625	Maoming City	Female	Requests for these data should be addressed to Zhiqiang Wu or Shuyi Zhang
1203	161603	2016	GD	6	Tylonycteris pachypus	20160625	Maoming City	Male	Requests for these data should be addressed to Zhiqiang Wu or Shuyi Zhang
1204	161604	2016	GD	6	Tylonycteris pachypus	20160625	Maoming City	Female	Requests for these data should be addressed to Zhiqiang Wu or Shuyi Zhang
1205	161605	2016	GD	6	Tylonycteris pachypus	20160625	Maoming City	Female	Requests for these data should be addressed to Zhiqiang Wu or Shuyi Zhang
1206	161606	2016	GD	6	Tylonycteris pachypus	20160625	Maoming City	Female	Requests for these data should be addressed to Zhiqiang Wu or Shuyi Zhang
1207	161607	2016	GD	6	Tylonycteris pachypus	20160625	Maoming City	Male	Requests for these data should be addressed to Zhiqiang Wu or Shuyi Zhang
1208	161608	2016	GD	6	Tylonycteris pachypus	20160625	Maoming City	Female	Requests for these data should be addressed to Zhiqiang Wu or Shuyi Zhang
1209	161609	2016	GD	6	Tylonycteris pachypus	20160625	Maoming City	Female	Requests for these data should be addressed to Zhiqiang Wu or Shuyi Zhang
1210	161610	2016	GD	6	Tylonycteris pachypus	20160625	Maoming City	Female	Requests for these data should be addressed to Zhiqiang Wu or Shuyi Zhang
1211	161611	2016	GD	6	Tylonycteris pachypus	20160625	Maoming City	Male	Requests for these data should be addressed to Zhiqiang Wu or Shuyi Zhang
1212	161612	2016	GD	6	Tylonycteris pachypus	20160625	Maoming City	Female	Requests for these data should be addressed to Zhiqiang Wu or Shuyi Zhang
1213	161613	2016	GD	6	Tylonycteris pachypus	20160625	Maoming City	Female	Requests for these data should be addressed to Zhiqiang Wu or Shuyi Zhang
1214	161614	2016	GD	6	Tylonycteris pachypus	20160625	Maoming City	Female	Requests for these data should be addressed to Zhiqiang Wu or Shuyi Zhang
1215	161615	2016	GD	6	Tylonycteris pachypus	20160625	Maoming City	Male	Requests for these data should be addressed to Zhiqiang Wu or Shuyi Zhang
1216	161616	2016	GD	6	Tylonycteris pachypus	20160625	Maoming City	Male	Requests for these data should be addressed to Zhiqiang Wu or Shuyi Zhang
1217	161617	2016	GD	6	Rhinolophus pusillus	20160626	Guangzhou City	Male	Requests for these data should be addressed to Zhiqiang Wu or Shuyi Zhang
1218	161618	2016	GD	6	Rhinolophus pusillus	20160626	Guangzhou City	Male	Requests for these data should be addressed to Zhiqiang Wu or Shuyi Zhang
1219	161619	2016	GD	6	Miniopterus schreibersii	20160626	Guangzhou City	Female	Requests for these data should be addressed to Zhiqiang Wu or Shuyi Zhang
1220	161620	2016	GD	6	Miniopterus schreibersii	20160626	Guangzhou City	Male	Requests for these data should be addressed to Zhiqiang Wu or Shuyi Zhang
1221	161621	2016	GD	6	Miniopterus schreibersii	20160626	Guangzhou City	Male	Requests for these data should be addressed to Zhiqiang Wu or Shuyi Zhang
1222	161622	2016	GD	6	Miniopterus schreibersii	20160626	Guangzhou City	Male	Requests for these data should be addressed to Zhiqiang Wu or Shuyi Zhang
1223	161623	2016	GD	6	Miniopterus schreibersii	20160626	Guangzhou City	Male	Requests for these data should be addressed to Zhiqiang Wu or Shuyi Zhang
1224	161624	2016	GD	6	Miniopterus schreibersii	20160626	Guangzhou City	Male	Requests for these data should be addressed to Zhiqiang Wu or Shuyi Zhang
1225	161625	2016	GD	6	Miniopterus schreibersii	20160626	Guangzhou City	Male	Requests for these data should be addressed to Zhiqiang Wu or Shuyi Zhang
1226	161626	2016	GD	6	Miniopterus schreibersii	20160626	Guangzhou City	Male	Requests for these data should be addressed to Zhiqiang Wu or Shuyi Zhang
1227	161627	2016	GD	6	Miniopterus schreibersii	20160626	Guangzhou City	Male	Requests for these data should be addressed to Zhiqiang Wu or Shuyi Zhang
1228	161628	2016	GD	6	Miniopterus schreibersii	20160626	Guangzhou City	Male	Requests for these data should be addressed to Zhiqiang Wu or Shuyi Zhang
1229	161629	2016	GD	6	Miniopterus schreibersii	20160626	Guangzhou City	Male	Requests for these data should be addressed to Zhiqiang Wu or Shuyi Zhang
1230	161630	2016	GD	6	Miniopterus schreibersii	20160626	Guangzhou City	Female	Requests for these data should be addressed to Zhiqiang Wu or Shuyi Zhang
1231	161631	2016	GD	6	Miniopterus schreibersii	20160626	Guangzhou City	Female	Requests for these data should be addressed to Zhiqiang Wu or Shuyi Zhang
1232	161632	2016	GD	6	Miniopterus schreibersii	20160626	Guangzhou City	Male	Requests for these data should be addressed to Zhiqiang Wu or Shuyi Zhang
1233	161633	2016	GD	6	Miniopterus schreibersii	20160626	Guangzhou City	Male	Requests for these data should be addressed to Zhiqiang Wu or Shuyi Zhang
1234	161634	2016	GD	6	Miniopterus schreibersii	20160626	Guangzhou City	Male	Requests for these data should be addressed to Zhiqiang Wu or Shuyi Zhang
1235	161635	2016	GD	6	Miniopterus schreibersii	20160626	Guangzhou City	Male	Requests for these data should be addressed to Zhiqiang Wu or Shuyi Zhang
1236	161636	2016	GD	6	Miniopterus schreibersii	20160626	Guangzhou City	Female	Requests for these data should be addressed to Zhiqiang Wu or Shuyi Zhang
1237	161637	2016	GD	6	Miniopterus schreibersii	20160626	Guangzhou City	Male	Requests for these data should be addressed to Zhiqiang Wu or Shuyi Zhang
1238	161638	2016	GD	6	Miniopterus pusillus	20160626	Guangzhou City	Male	Requests for these data should be addressed to Zhiqiang Wu or Shuyi Zhang
1239	161639	2016	GD	6	Miniopterus pusillus	20160626	Guangzhou City	Male	Requests for these data should be addressed to Zhiqiang Wu or Shuyi Zhang
1240	161640	2016	GD	6	Miniopterus schreibersii	20160626	Guangzhou City	Female	Requests for these data should be addressed to Zhiqiang Wu or Shuyi Zhang
1241	161641	2016	GD	6	Miniopterus schreibersii	20160626	Guangzhou City	Female	Requests for these data should be addressed to Zhiqiang Wu or Shuyi Zhang
1242	161642	2016	GD	6	Miniopterus schreibersii	20160626	Guangzhou City	Male	Requests for these data should be addressed to Zhiqiang Wu or Shuyi Zhang
1243	161643	2016	GD	6	Miniopterus schreibersii	20160626	Guangzhou City	Female	Requests for these data should be addressed to Zhiqiang Wu or Shuyi Zhang
1244	161644	2016	GD	6	Miniopterus pusillus	20160626	Guangzhou City	Male	Requests for these data should be addressed to Zhiqiang Wu or Shuyi Zhang
1245	161645	2016	GD	6	Rhinolophus affinis	20160627	Guangzhou City	Male	Requests for these data should be addressed to Zhiqiang Wu or Shuyi Zhang
1246	161646	2016	GD	6	Hipposideros pomona	20160627	Guangzhou City	Male	Requests for these data should be addressed to Zhiqiang Wu or Shuyi Zhang
1247	161647	2016	GD	6	Rhinolophus sinicus	20160627	Guangzhou City	Male	Requests for these data should be addressed to Zhiqiang Wu or Shuyi Zhang
1248	161648	2016	GD	6	Hipposideros pomona	20160627	Guangzhou City	Male	Requests for these data should be addressed to Zhiqiang Wu or Shuyi Zhang
1249	161649	2016	GD	6	Hipposideros pomona	20160627	Guangzhou City	Male	Requests for these data should be addressed to Zhiqiang Wu or Shuyi Zhang
1250	161650	2016	GD	6	Rhinolophus affinis	20160627	Guangzhou City	Male	Requests for these data should be addressed to Zhiqiang Wu or Shuyi Zhang
1251	161651	2016	GD	6	Rhinolophus affinis	20160627	Guangzhou City	Female	Requests for these data should be addressed to Zhiqiang Wu or Shuyi Zhang
1252	161652	2016	GD	6	Hipposideros pomona	20160627	Guangzhou City	Female	Requests for these data should be addressed to Zhiqiang Wu or Shuyi Zhang
1253	161653	2016	GD	6	Hipposideros pomona	20160627	Guangzhou City	Female	Requests for these data should be addressed to Zhiqiang Wu or Shuyi Zhang
1254	161654	2016	GD	6	Rhinolophus affinis	20160627	Guangzhou City	Female	Requests for these data should be addressed to Zhiqiang Wu or Shuyi Zhang
1255	161655	2016	GD	6	Hipposideros pomona	20160627	Guangzhou City	Female	Requests for these data should be addressed to Zhiqiang Wu or Shuyi Zhang
1256	161656	2016	GD	6	Rhinolophus affinis	20160627	Guangzhou City	Male	Requests for these data should be addressed to Zhiqiang Wu or Shuyi Zhang
1257	161657	2016	GD	6	Rhinolophus sinicus	20160627	Guangzhou City	Male	Requests for these data should be addressed to Zhiqiang Wu or Shuyi Zhang
1258	161658	2016	GD	6	Rhinolophus sinicus	20160627	Guangzhou City	Male	Requests for these data should be addressed to Zhiqiang Wu or Shuyi Zhang
1259	161659	2016	GD	6	Hipposideros pomona	20160629	Shaoguan City	Male	Requests for these data should be addressed to Zhiqiang Wu or Shuyi Zhang
1260	161660	2016	GD	6	Pipistrellus pipistrellus	20160629	Shaoguan City	Male	Requests for these data should be addressed to Zhiqiang Wu or Shuyi Zhang
1261	161661	2016	GD	6	Myotis montivagus	20160629	Shaoguan City	Female	Requests for these data should be addressed to Zhiqiang Wu or Shuyi Zhang
1262	161662	2016	GD	6	Myotis fimbriatus	20160629	Shaoguan City	Male	Requests for these data should be addressed to Zhiqiang Wu or Shuyi Zhang
1263	161663	2016	GD	6	Myotis montivagus	20160629	Shaoguan City	Male	Requests for these data should be addressed to Zhiqiang Wu or Shuyi Zhang
1264	161664	2016	GD	6	Nyctalus velutinus	20160629	Shaoguan City	Male	Requests for these data should be addressed to Zhiqiang Wu or Shuyi Zhang
1265	161665	2016	GD	6	Nyctalus velutinus	20160629	Shaoguan City	Male	Requests for these data should be addressed to Zhiqiang Wu or Shuyi Zhang
1266	161666	2016	GD	6	Hipposideros larvatus	20160630	Shaoguan City	Female	Requests for these data should be addressed to Zhiqiang Wu or Shuyi Zhang
1267	161667	2016	GD	6	Rhinolophus sinicus	20160630	Shaoguan City	Male	Requests for these data should be addressed to Zhiqiang Wu or Shuyi Zhang
1268	161668	2016	GD	6	Rhinolophus sinicus	20160630	Shaoguan City	Male	Requests for these data should be addressed to Zhiqiang Wu or Shuyi Zhang
1269	161669	2016	GD	6	Rhinolophus sinicus	20160630	Shaoguan City	Female	Requests for these data should be addressed to Zhiqiang Wu or Shuyi Zhang
1270	161670	2016	GD	6	Myotis fimbriatus	20160630	Shaoguan City	Male	Requests for these data should be addressed to Zhiqiang Wu or Shuyi Zhang
1271	161671	2016	GD	6	Hipposideros larvatus	20160630	Shaoguan City	Male	Requests for these data should be addressed to Zhiqiang Wu or Shuyi Zhang
1272	161672	2016	GD	6	Hipposideros larvatus	20160630	Shaoguan City	Female	Requests for these data should be addressed to Zhiqiang Wu or Shuyi Zhang
1273	161673	2016	GD	6	Hipposideros larvatus	20160630	Shaoguan City	Female	Requests for these data should be addressed to Zhiqiang Wu or Shuyi Zhang
1274	161674	2016	GD	6	Hipposideros larvatus	20160630	Shaoguan City	Male	Requests for these data should be addressed to Zhiqiang Wu or Shuyi Zhang
1275	161675	2016	GD	6	Hipposideros larvatus	20160630	Shaoguan City	Female	Requests for these data should be addressed to Zhiqiang Wu or Shuyi Zhang
1276	161676	2016	GD	6	Rhinolophus sinicus	20160630	Shaoguan City	Female	Requests for these data should be addressed to Zhiqiang Wu or Shuyi Zhang
1277	161677	2016	GD	6	Hipposideros larvatus	20160630	Shaoguan City	Female	Requests for these data should be addressed to Zhiqiang Wu or Shuyi Zhang
1278	161678	2016	GD	6	Rhinolophus sinicus	20160630	Shaoguan City	Male	Requests for these data should be addressed to Zhiqiang Wu or Shuyi Zhang
1279	161679	2016	GD	6	Rhinolophus sinicus	20160630	Shaoguan City	Male	Requests for these data should be addressed to Zhiqiang Wu or Shuyi Zhang
1280	161680	2016	GD	6	Rhinolophus sinicus	20160630	Shaoguan City	Male	Requests for these data should be addressed to Zhiqiang Wu or Shuyi Zhang
1281	161681	2016	GD	6	Hipposideros larvatus	20160630	Shaoguan City	Female	Requests for these data should be addressed to Zhiqiang Wu or Shuyi Zhang
1282	161682	2016	GD	6	Hipposideros larvatus	20160630	Shaoguan City	Female	Requests for these data should be addressed to Zhiqiang Wu or Shuyi Zhang
1283	161683	2016	GD	6	Rhinolophus sinicus	20160630	Shaoguan City	Female	Requests for these data should be addressed to Zhiqiang Wu or Shuyi Zhang
1284	161684	2016	GD	6	Myotis daubentonii	20160630	Shaoguan City	Female	Requests for these data should be addressed to Zhiqiang Wu or Shuyi Zhang
1285	161685	2016	GD	6	Rhinolophus sinicus	20160630	Shaoguan City	Male	Requests for these data should be addressed to Zhiqiang Wu or Shuyi Zhang
1286	161686	2016	GD	6	Rhinolophus sinicus	20160630	Shaoguan City	Male	Requests for these data should be addressed to Zhiqiang Wu or Shuyi Zhang
1287	161687	2016	GD	6	Rhinolophus sinicus	20160630	Shaoguan City	Female	Requests for these data should be addressed to Zhiqiang Wu or Shuyi Zhang
1288	161688	2016	GD	6	Hipposideros larvatus	20160630	Shaoguan City	Male	Requests for these data should be addressed to Zhiqiang Wu or Shuyi Zhang
1289	161689	2016	GD	6	Hipposideros larvatus	20160630	Shaoguan City	Female	Requests for these data should be addressed to Zhiqiang Wu or Shuyi Zhang
1290	161690	2016	GD	6	Hipposideros larvatus	20160630	Shaoguan City	Female	Requests for these data should be addressed to Zhiqiang Wu or Shuyi Zhang
1291	161691	2016	GD	6	Rhinolophus sinicus	20160630	Shaoguan City	Male	Requests for these data should be addressed to Zhiqiang Wu or Shuyi Zhang
1292	161692	2016	GD	6	Hipposideros larvatus	20160630	Shaoguan City	Male	Requests for these data should be addressed to Zhiqiang Wu or Shuyi Zhang
1293	161693	2016	GD	6	Hipposideros larvatus	20160630	Shaoguan City	Female	Requests for these data should be addressed to Zhiqiang Wu or Shuyi Zhang
1294	161694	2016	GD	6	Hipposideros larvatus	20160630	Shaoguan City	Male	Requests for these data should be addressed to Zhiqiang Wu or Shuyi Zhang
1295	161695	2016	GD	6	Rhinolophus sinicus	20160630	Shaoguan City	Male	Requests for these data should be addressed to Zhiqiang Wu or Shuyi Zhang
1296	161696	2016	GD	6	Rhinolophus sinicus	20160630	Shaoguan City	Female	Requests for these data should be addressed to Zhiqiang Wu or Shuyi Zhang
1297	161697	2016	GD	6	Rhinolophus sinicus	20160630	Shaoguan City	Male	Requests for these data should be addressed to Zhiqiang Wu or Shuyi Zhang
1298	161698	2016	GD	6	Hipposideros pomona	20160630	Shaoguan City	Female	Requests for these data should be addressed to Zhiqiang Wu or Shuyi Zhang
1299	161699	2016	GD	6	Rhinolophus sinicus	20160630	Shaoguan City	Male	Requests for these data should be addressed to Zhiqiang Wu or Shuyi Zhang
1300	161700	2016	GD	6	Rhinolophus sinicus	20160630	Shaoguan City	Female	Requests for these data should be addressed to Zhiqiang Wu or Shuyi Zhang
1301	161701	2016	GD	6	Hipposideros pomona	20160630	Shaoguan City	Male	Requests for these data should be addressed to Zhiqiang Wu or Shuyi Zhang
1302	161702	2016	GD	6	Rhinolophus sinicus	20160630	Shaoguan City	Female	Requests for these data should be addressed to Zhiqiang Wu or Shuyi Zhang
1303	161703	2016	GD	6	Hipposideros pomona	20160630	Shaoguan City	Female	Requests for these data should be addressed to Zhiqiang Wu or Shuyi Zhang
1304	161704	2016	GD	6	Rhinolophus sinicus	20160630	Shaoguan City	Female	Requests for these data should be addressed to Zhiqiang Wu or Shuyi Zhang
1305	161705	2016	GD	6	Hipposideros pomona	20160630	Shaoguan City	Female	Requests for these data should be addressed to Zhiqiang Wu or Shuyi Zhang
1306	161706	2016	GD	6	Hipposideros larvatus	20160630	Shaoguan City	Female	Requests for these data should be addressed to Zhiqiang Wu or Shuyi Zhang
1307	161707	2016	GD	6	Hipposideros pomona	20160630	Shaoguan City	Female	Requests for these data should be addressed to Zhiqiang Wu or Shuyi Zhang
1308	161708	2016	GD	6	Hipposideros larvatus	20160630	Shaoguan City	Male	Requests for these data should be addressed to Zhiqiang Wu or Shuyi Zhang
1309	161709	2016	GD	6	Hipposideros larvatus	20160630	Shaoguan City	Female	Requests for these data should be addressed to Zhiqiang Wu or Shuyi Zhang
1310	161710	2016	GD	6	Rhinolophus sinicus	20160630	Shaoguan City	Female	Requests for these data should be addressed to Zhiqiang Wu or Shuyi Zhang
1311	161711	2016	GD	6	Hipposideros larvatus	20160630	Shaoguan City	Female	Requests for these data should be addressed to Zhiqiang Wu or Shuyi Zhang
1312	161712	2016	GD	6	Myotis daubentonii	20160630	Shaoguan City	Female	Requests for these data should be addressed to Zhiqiang Wu or Shuyi Zhang
1313	161713	2016	GD	6	Myotis daubentonii	20160630	Shaoguan City	Male	Requests for these data should be addressed to Zhiqiang Wu or Shuyi Zhang
1314	161714	2016	GD	6	Myotis daubentonii	20160630	Shaoguan City	Male	Requests for these data should be addressed to Zhiqiang Wu or Shuyi Zhang
1315	161715	2016	GD	6	Myotis daubentonii	20160630	Shaoguan City	Male	Requests for these data should be addressed to Zhiqiang Wu or Shuyi Zhang
1316	161716	2016	GD	6	Myotis fimbriatus	20160630	Shaoguan City	Male	Requests for these data should be addressed to Zhiqiang Wu or Shuyi Zhang
1317	161717	2016	GD	6	Myotis daubentonii	20160630	Shaoguan City	Male	Requests for these data should be addressed to Zhiqiang Wu or Shuyi Zhang
1318	161718	2016	GD	6	Myotis daubentonii	20160630	Shaoguan City	Female	Requests for these data should be addressed to Zhiqiang Wu or Shuyi Zhang
1319	161719	2016	GD	6	Rhinolophus sinicus	20160630	Shaoguan City		Requests for these data should be addressed to Zhiqiang Wu or Shuyi Zhang
1320	161720	2016	GD	7	Rhinolophus sinicus	20160701	Shaoguan City	Male	Requests for these data should be addressed to Zhiqiang Wu or Shuyi Zhang
1321	161721	2016	GD	7	Hipposideros larvatus	20160701	Shaoguan City	Female	Requests for these data should be addressed to Zhiqiang Wu or Shuyi Zhang
1322	161722	2016	GD	7	Hipposideros larvatus	20160701	Shaoguan City	Female	Requests for these data should be addressed to Zhiqiang Wu or Shuyi Zhang
1323	161723	2016	GD	7	Hipposideros larvatus	20160701	Shaoguan City	Male	Requests for these data should be addressed to Zhiqiang Wu or Shuyi Zhang
1324	161724	2016	GD	7	Hipposideros larvatus	20160701	Shaoguan City	Male	Requests for these data should be addressed to Zhiqiang Wu or Shuyi Zhang
1325	161725	2016	GD	7	Hipposideros larvatus	20160701	Shaoguan City	Male	Requests for these data should be addressed to Zhiqiang Wu or Shuyi Zhang
1326	161726	2016	GD	7	Hipposideros larvatus	20160701	Shaoguan City	Male	Requests for these data should be addressed to Zhiqiang Wu or Shuyi Zhang
1327	161727	2016	GD	7	Hipposideros larvatus	20160701	Shaoguan City	Male	Requests for these data should be addressed to Zhiqiang Wu or Shuyi Zhang
1328	161728	2016	GD	7	Hipposideros larvatus	20160701	Shaoguan City	Male	Requests for these data should be addressed to Zhiqiang Wu or Shuyi Zhang
1329	161729	2016	GD	7	Hipposideros larvatus	20160701	Shaoguan City	Male	Requests for these data should be addressed to Zhiqiang Wu or Shuyi Zhang
1330	161730	2016	GD	7	Hipposideros larvatus	20160701	Shaoguan City	Male	Requests for these data should be addressed to Zhiqiang Wu or Shuyi Zhang
1331	161731	2016	GD	7	Hipposideros larvatus	20160701	Shaoguan City	Female	Requests for these data should be addressed to Zhiqiang Wu or Shuyi Zhang
1332	161732	2016	GD	7	Hipposideros larvatus	20160701	Shaoguan City	Male	Requests for these data should be addressed to Zhiqiang Wu or Shuyi Zhang
1333	161733	2016	GD	7	Hipposideros larvatus	20160701	Shaoguan City	Male	Requests for these data should be addressed to Zhiqiang Wu or Shuyi Zhang
1334	161734	2016	GD	7	Hipposideros larvatus	20160701	Shaoguan City	Male	Requests for these data should be addressed to Zhiqiang Wu or Shuyi Zhang
1335	161735	2016	GD	7	Hipposideros larvatus	20160701	Shaoguan City	Male	Requests for these data should be addressed to Zhiqiang Wu or Shuyi Zhang
1336	161736	2016	GD	7	Hipposideros larvatus	20160701	Shaoguan City	Male	Requests for these data should be addressed to Zhiqiang Wu or Shuyi Zhang
1337	161737	2016	GD	7	Hipposideros larvatus	20160701	Shaoguan City	Male	Requests for these data should be addressed to Zhiqiang Wu or Shuyi Zhang
1338	161738	2016	GD	7	Hipposideros larvatus	20160701	Shaoguan City	Male	Requests for these data should be addressed to Zhiqiang Wu or Shuyi Zhang
1339	161739	2016	GD	7	Hipposideros larvatus	20160701	Shaoguan City	Male	Requests for these data should be addressed to Zhiqiang Wu or Shuyi Zhang
1340	161740	2016	GD	7	Hipposideros larvatus	20160701	Shaoguan City	Male	Requests for these data should be addressed to Zhiqiang Wu or Shuyi Zhang
1341	161741	2016	GD	7	Hipposideros larvatus	20160701	Shaoguan City	Male	Requests for these data should be addressed to Zhiqiang Wu or Shuyi Zhang
1342	161742	2016	GD	7	Hipposideros larvatus	20160701	Shaoguan City	Male	Requests for these data should be addressed to Zhiqiang Wu or Shuyi Zhang
1343	161743	2016	GD	7	Hipposideros larvatus	20160701	Shaoguan City	Female	Requests for these data should be addressed to Zhiqiang Wu or Shuyi Zhang
1344	161744	2016	GD	7	Hipposideros larvatus	20160701	Shaoguan City	Male	Requests for these data should be addressed to Zhiqiang Wu or Shuyi Zhang
1345	161745	2016	GD	7	Myotis fimbriatus	20160701	Shaoguan City	Male	Requests for these data should be addressed to Zhiqiang Wu or Shuyi Zhang
1346	161746	2016	GD	7	Pipistrellus pipistrellus	20160702	Shaoguan City	Female	Requests for these data should be addressed to Zhiqiang Wu or Shuyi Zhang
1347	161747	2016	GD	7	Pipistrellus pipistrellus	20160702	Shaoguan City	Male	Requests for these data should be addressed to Zhiqiang Wu or Shuyi Zhang
1348	161748	2016	GD	7	Pipistrellus pipistrellus	20160702	Shaoguan City	Male	Requests for these data should be addressed to Zhiqiang Wu or Shuyi Zhang
1349	161749	2016	GD	7	Pipistrellus pipistrellus	20160702	Shaoguan City	Male	Requests for these data should be addressed to Zhiqiang Wu or Shuyi Zhang
1350	161750	2016	GD	7	Pipistrellus pipistrellus	20160702	Shaoguan City	Male	Requests for these data should be addressed to Zhiqiang Wu or Shuyi Zhang
1351	161751	2016	GD	7	Pipistrellus pipistrellus	20160702	Shaoguan City	Female	Requests for these data should be addressed to Zhiqiang Wu or Shuyi Zhang
1352	161752	2016	GD	7	Pipistrellus pipistrellus	20160702	Shaoguan City	Female	Requests for these data should be addressed to Zhiqiang Wu or Shuyi Zhang
1353	161753	2016	GD	7	Pipistrellus pipistrellus	20160702	Shaoguan City	Female	Requests for these data should be addressed to Zhiqiang Wu or Shuyi Zhang
1354	161754	2016	GD	7	Pipistrellus pipistrellus	20160702	Shaoguan City	Male	Requests for these data should be addressed to Zhiqiang Wu or Shuyi Zhang
1355	161755	2016	GD	7	Pipistrellus pipistrellus	20160702	Shaoguan City	Female	Requests for these data should be addressed to Zhiqiang Wu or Shuyi Zhang
1356	161756	2016	GD	7	Pipistrellus pipistrellus	20160702	Shaoguan City	Female	Requests for these data should be addressed to Zhiqiang Wu or Shuyi Zhang
1357	161757	2016	GD	7	Pipistrellus pipistrellus	20160702	Shaoguan City	Female	Requests for these data should be addressed to Zhiqiang Wu or Shuyi Zhang
1358	161758	2016	GD	7	Hypsugo pulveratus	20160702	Shaoguan City	Female	Requests for these data should be addressed to Zhiqiang Wu or Shuyi Zhang
1359	161759	2016	GD	7	Pipistrellus pipistrellus	20160702	Shaoguan City	Female	Requests for these data should be addressed to Zhiqiang Wu or Shuyi Zhang
1360	161760	2016	GD	7	Pipistrellus pipistrellus	20160702	Shaoguan City	Female	Requests for these data should be addressed to Zhiqiang Wu or Shuyi Zhang
1361	161761	2016	GD	7	Pipistrellus pipistrellus	20160703	Shaoguan City	Male	Requests for these data should be addressed to Zhiqiang Wu or Shuyi Zhang
1362	161762	2016	GD	7	Pipistrellus pipistrellus	20160704	Shaoguan City	Female	Requests for these data should be addressed to Zhiqiang Wu or Shuyi Zhang
1363	161763	2016	GD	7	Rhinolophus pusillus	20160704	Shaoguan City	Male	Requests for these data should be addressed to Zhiqiang Wu or Shuyi Zhang
1364	161764	2016	GD	7	Rhinolophus pearsonii	20160704	Shaoguan City	Male	Requests for these data should be addressed to Zhiqiang Wu or Shuyi Zhang
1365	161765	2016	GD	7	Rhinolophus pusillus	20160704	Shaoguan City	Male	Requests for these data should be addressed to Zhiqiang Wu or Shuyi Zhang
1366	161766	2016	GD	7	Rhinolophus sinicus	20160704	Shaoguan City	Male	Requests for these data should be addressed to Zhiqiang Wu or Shuyi Zhang
1367	161767	2016	GD	7	Rhinolophus sinicus	20160704	Shaoguan City	Female	Requests for these data should be addressed to Zhiqiang Wu or Shuyi Zhang
1368	161768	2016	GD	7	Rhinolophus sinicus	20160704	Shaoguan City	Female	Requests for these data should be addressed to Zhiqiang Wu or Shuyi Zhang
1369	161769	2016	GD	7	Rhinolophus sinicus	20160704	Shaoguan City	Female	Requests for these data should be addressed to Zhiqiang Wu or Shuyi Zhang
1370	161770	2016	GD	7	Rhinolophus sinicus	20160704	Shaoguan City	Female	Requests for these data should be addressed to Zhiqiang Wu or Shuyi Zhang
1371	161771	2016	GD	7	Rhinolophus affinis	20160705	Shaoguan City	Female	Requests for these data should be addressed to Zhiqiang Wu or Shuyi Zhang
1372	161772	2016	GD	7	Tylonycteris robustula	20160705	Shaoguan City	Female	Requests for these data should be addressed to Zhiqiang Wu or Shuyi Zhang
1373	161773	2016	GD	7	Tylonycteris robustula	20160705	Shaoguan City	Female	Requests for these data should be addressed to Zhiqiang Wu or Shuyi Zhang
1374	161774	2016	GD	7	Tylonycteris robustula	20160705	Shaoguan City	Female	Requests for these data should be addressed to Zhiqiang Wu or Shuyi Zhang
1375	161775	2016	GD	7	Tylonycteris robustula	20160705	Shaoguan City	Male	Requests for these data should be addressed to Zhiqiang Wu or Shuyi Zhang
1376	161776	2016	GD	7	Tylonycteris robustula	20160705	Shaoguan City	Female	Requests for these data should be addressed to Zhiqiang Wu or Shuyi Zhang
1377	161777	2016	GD	7	Tylonycteris robustula	20160705	Shaoguan City	Female	Requests for these data should be addressed to Zhiqiang Wu or Shuyi Zhang
1378	161778	2016	GD	7	Tylonycteris robustula	20160705	Shaoguan City	Male	Requests for these data should be addressed to Zhiqiang Wu or Shuyi Zhang
1379	161779	2016	GD	7	Tylonycteris robustula	20160705	Shaoguan City	Male	Requests for these data should be addressed to Zhiqiang Wu or Shuyi Zhang
1380	161780	2016	GD	7	Tylonycteris robustula	20160705	Shaoguan City	Female	Requests for these data should be addressed to Zhiqiang Wu or Shuyi Zhang
1381	161781	2016	GD	7	Tylonycteris robustula	20160705	Shaoguan City	Male	Requests for these data should be addressed to Zhiqiang Wu or Shuyi Zhang
1382	161782	2016	GD	7	Tylonycteris robustula	20160705	Shaoguan City	Female	Requests for these data should be addressed to Zhiqiang Wu or Shuyi Zhang
1383	161783	2016	GD	7	Tylonycteris robustula	20160705	Shaoguan City	Male	Requests for these data should be addressed to Zhiqiang Wu or Shuyi Zhang
1384	161784	2016	GD	7	Tylonycteris robustula	20160705	Shaoguan City	Female	Requests for these data should be addressed to Zhiqiang Wu or Shuyi Zhang
1385	161785	2016	GD	7	Tylonycteris robustula	20160705	Shaoguan City	Female	Requests for these data should be addressed to Zhiqiang Wu or Shuyi Zhang
1386	161786	2016	GD	7	Tylonycteris robustula	20160705	Shaoguan City	Male	Requests for these data should be addressed to Zhiqiang Wu or Shuyi Zhang
1387	161787	2016	GD	7	Tylonycteris robustula	20160705	Shaoguan City	Female	Requests for these data should be addressed to Zhiqiang Wu or Shuyi Zhang
1388	161788	2016	GD	7	Tylonycteris robustula	20160705	Shaoguan City	Female	Requests for these data should be addressed to Zhiqiang Wu or Shuyi Zhang
1389	161789	2016	GD	7	Tylonycteris robustula	20160705	Shaoguan City	Female	Requests for these data should be addressed to Zhiqiang Wu or Shuyi Zhang
1390	161790	2016	GD	7	Tylonycteris robustula	20160705	Shaoguan City	Female	Requests for these data should be addressed to Zhiqiang Wu or Shuyi Zhang
1391	161791	2016	GD	7	Tylonycteris robustula	20160705	Shaoguan City	Female	Requests for these data should be addressed to Zhiqiang Wu or Shuyi Zhang
1392	161792	2016	GD	7	Tylonycteris robustula	20160705	Shaoguan City	Female	Requests for these data should be addressed to Zhiqiang Wu or Shuyi Zhang
1393	161793	2016	GD	7	Tylonycteris robustula	20160705	Shaoguan City	Female	Requests for these data should be addressed to Zhiqiang Wu or Shuyi Zhang
1394	161794	2016	GD	7	Tylonycteris robustula	20160705	Shaoguan City	Male	Requests for these data should be addressed to Zhiqiang Wu or Shuyi Zhang
1395	161795	2016	GD	7	Tylonycteris robustula	20160705	Shaoguan City	Male	Requests for these data should be addressed to Zhiqiang Wu or Shuyi Zhang
1396	161796	2016	GD	7	Rhinolophus sinicus	20160705	Shaoguan City	Male	Requests for these data should be addressed to Zhiqiang Wu or Shuyi Zhang
1397	161797	2016	GD	7	Hipposideros armiger	20160705	Shaoguan City	Female	Requests for these data should be addressed to Zhiqiang Wu or Shuyi Zhang
1398	161798	2016	GD	7	Hipposideros armiger	20160705	Shaoguan City	Female	Requests for these data should be addressed to Zhiqiang Wu or Shuyi Zhang
1399	161799	2016	GD	7	Hipposideros armiger	20160705	Shaoguan City	Male	Requests for these data should be addressed to Zhiqiang Wu or Shuyi Zhang
1400	161800	2016	GD	7	Hipposideros armiger	20160705	Shaoguan City	Male	Requests for these data should be addressed to Zhiqiang Wu or Shuyi Zhang
1401	161801	2016	GD	7	Pipistrellus abramus	20160705	Shaoguan City	Female	Requests for these data should be addressed to Zhiqiang Wu or Shuyi Zhang
1402	161802	2016	GD	7	Rhinolophus affinis	20160706	Shaoguan City	Female	Requests for these data should be addressed to Zhiqiang Wu or Shuyi Zhang
1403	161803	2016	GD	7	Tylonycteris robustula	20160706	Shaoguan City	Female	Requests for these data should be addressed to Zhiqiang Wu or Shuyi Zhang
1404	161804	2016	GD	7	Myotis montivagus	20160706	Shaoguan City	Male	Requests for these data should be addressed to Zhiqiang Wu or Shuyi Zhang
1405	161805	2016	GD	7	Myotis montivagus	20160706	Shaoguan City	Female	Requests for these data should be addressed to Zhiqiang Wu or Shuyi Zhang
1406	161806	2016	GD	7	Hipposideros armiger	20160706	Shaoguan City	Male	Requests for these data should be addressed to Zhiqiang Wu or Shuyi Zhang
1407	161807	2016	GD	7	Hipposideros armiger	20160706	Shaoguan City	Male	Requests for these data should be addressed to Zhiqiang Wu or Shuyi Zhang
1408	161808	2016	GD	7	Hipposideros armiger	20160706	Shaoguan City	Female	Requests for these data should be addressed to Zhiqiang Wu or Shuyi Zhang
1409	161809	2016	GD	7	Hipposideros armiger	20160706	Shaoguan City	Male	Requests for these data should be addressed to Zhiqiang Wu or Shuyi Zhang
1410	161810	2016	GD	7	Hipposideros armiger	20160706	Shaoguan City	Female	Requests for these data should be addressed to Zhiqiang Wu or Shuyi Zhang
1411	161811	2016	GD	7	Rhinolophus sinicus	20160706	Shaoguan City	Female	Requests for these data should be addressed to Zhiqiang Wu or Shuyi Zhang
1412	161812	2016	GD	7	Rhinolophus sinicus	20160706	Shaoguan City	Male	Requests for these data should be addressed to Zhiqiang Wu or Shuyi Zhang
1413	161813	2016	GD	7	Rhinolophus sinicus	20160706	Shaoguan City	Male	Requests for these data should be addressed to Zhiqiang Wu or Shuyi Zhang
1414	161814	2016	GD	7	Rhinolophus sinicus	20160706	Shaoguan City	Male	Requests for these data should be addressed to Zhiqiang Wu or Shuyi Zhang
1415	161815	2016	GD	7	Rhinolophus sinicus	20160706	Shaoguan City	Male	Requests for these data should be addressed to Zhiqiang Wu or Shuyi Zhang
1416	161816	2016	GD	7	Rhinolophus sinicus	20160706	Shaoguan City	Female	Requests for these data should be addressed to Zhiqiang Wu or Shuyi Zhang
1417	161817	2016	GD	7	Rhinolophus sinicus	20160706	Shaoguan City	Male	Requests for these data should be addressed to Zhiqiang Wu or Shuyi Zhang
1418	161818	2016	GD	7	Rhinolophus sinicus	20160706	Shaoguan City	Female	Requests for these data should be addressed to Zhiqiang Wu or Shuyi Zhang
1419	161819	2016	GD	7	Rhinolophus sinicus	20160706	Shaoguan City	Male	Requests for these data should be addressed to Zhiqiang Wu or Shuyi Zhang
1420	161820	2016	GD	7	Rhinolophus sinicus	20160706	Shaoguan City	Female	Requests for these data should be addressed to Zhiqiang Wu or Shuyi Zhang
1421	161821	2016	GD	7	Rhinolophus sinicus	20160706	Shaoguan City	Male	Requests for these data should be addressed to Zhiqiang Wu or Shuyi Zhang
1422	161822	2016	GD	7	Rhinolophus sinicus	20160706	Shaoguan City	Male	Requests for these data should be addressed to Zhiqiang Wu or Shuyi Zhang
1423	161823	2016	GD	7	Hipposideros armiger	20160706	Shaoguan City	Female	Requests for these data should be addressed to Zhiqiang Wu or Shuyi Zhang
1424	161824	2016	GD	7	Hipposideros armiger	20160706	Shaoguan City	Female	Requests for these data should be addressed to Zhiqiang Wu or Shuyi Zhang
1425	161825	2016	GD	7	Hipposideros armiger	20160706	Shaoguan City	Male	Requests for these data should be addressed to Zhiqiang Wu or Shuyi Zhang
1426	161826	2016	GD	7	Hipposideros armiger	20160706	Shaoguan City	Male	Requests for these data should be addressed to Zhiqiang Wu or Shuyi Zhang
1427	161827	2016	GD	7	Hipposideros armiger	20160706	Shaoguan City	Female	Requests for these data should be addressed to Zhiqiang Wu or Shuyi Zhang
1428	161828	2016	GD	7	Hipposideros armiger	20160706	Shaoguan City	Male	Requests for these data should be addressed to Zhiqiang Wu or Shuyi Zhang
1429	161829	2016	GD	7	Hipposideros armiger	20160706	Shaoguan City	Female	Requests for these data should be addressed to Zhiqiang Wu or Shuyi Zhang
1430	161830	2016	GD	7	Hipposideros armiger	20160706	Shaoguan City	Male	Requests for these data should be addressed to Zhiqiang Wu or Shuyi Zhang
1431	161831	2016	GD	7	Hipposideros armiger	20160706	Shaoguan City	Female	Requests for these data should be addressed to Zhiqiang Wu or Shuyi Zhang
1432	161832	2016	GD	7	Miniopterus schreibersii	20160707	Shaoguan City	Male	Requests for these data should be addressed to Zhiqiang Wu or Shuyi Zhang
1433	161833	2016	GD	7	Miniopterus schreibersii	20160707	Shaoguan City	Male	Requests for these data should be addressed to Zhiqiang Wu or Shuyi Zhang
1434	161834	2016	GD	7	Miniopterus schreibersii	20160707	Shaoguan City	Male	Requests for these data should be addressed to Zhiqiang Wu or Shuyi Zhang
1435	161835	2016	GD	7	Miniopterus schreibersii	20160707	Shaoguan City	Male	Requests for these data should be addressed to Zhiqiang Wu or Shuyi Zhang
1436	161836	2016	GD	7	Miniopterus schreibersii	20160707	Shaoguan City	Female	Requests for these data should be addressed to Zhiqiang Wu or Shuyi Zhang
1437	161837	2016	GD	7	Miniopterus schreibersii	20160707	Shaoguan City	Female	Requests for these data should be addressed to Zhiqiang Wu or Shuyi Zhang
1438	161838	2016	GD	7	Miniopterus schreibersii	20160707	Shaoguan City	Male	Requests for these data should be addressed to Zhiqiang Wu or Shuyi Zhang
1439	161839	2016	GD	7	Miniopterus schreibersii	20160707	Shaoguan City	Female	Requests for these data should be addressed to Zhiqiang Wu or Shuyi Zhang
1440	161840	2016	GD	7	Rhinolophus sinicus	20160707	Shaoguan City	Female	Requests for these data should be addressed to Zhiqiang Wu or Shuyi Zhang
1441	161841	2016	GD	7	Rhinolophus sinicus	20160707	Shaoguan City	Female	Requests for these data should be addressed to Zhiqiang Wu or Shuyi Zhang
1442	161842	2016	GD	7	Miniopterus schreibersii	20160707	Shaoguan City	Male	Requests for these data should be addressed to Zhiqiang Wu or Shuyi Zhang
1443	161843	2016	GD	7	Miniopterus schreibersii	20160707	Shaoguan City	Male	Requests for these data should be addressed to Zhiqiang Wu or Shuyi Zhang
1444	161844	2016	GD	7	Miniopterus schreibersii	20160707	Shaoguan City	Male	Requests for these data should be addressed to Zhiqiang Wu or Shuyi Zhang
1445	161845	2016	GD	7	Miniopterus schreibersii	20160707	Shaoguan City	Female	Requests for these data should be addressed to Zhiqiang Wu or Shuyi Zhang
1446	161846	2016	GD	7	Miniopterus schreibersii	20160707	Shaoguan City	Male	Requests for these data should be addressed to Zhiqiang Wu or Shuyi Zhang
1447	161847	2016	GD	7	Miniopterus schreibersii	20160707	Shaoguan City	Male	Requests for these data should be addressed to Zhiqiang Wu or Shuyi Zhang
1448	161848	2016	GD	7	Rhinolophus affinis	20160707	Shaoguan City	Male	Requests for these data should be addressed to Zhiqiang Wu or Shuyi Zhang
1449	161849	2016	GD	7	Rhinolophus affinis	20160707	Shaoguan City	Male	Requests for these data should be addressed to Zhiqiang Wu or Shuyi Zhang
1450	161850	2016	GD	7	Rhinolophus sinicus	20160707	Shaoguan City	Female	Requests for these data should be addressed to Zhiqiang Wu or Shuyi Zhang
1451	161851	2016	GD	7	Rhinolophus sinicus	20160707	Shaoguan City	Female	Requests for these data should be addressed to Zhiqiang Wu or Shuyi Zhang
1452	161852	2016	GD	7	Rhinolophus sinicus	20160707	Shaoguan City	Female	Requests for these data should be addressed to Zhiqiang Wu or Shuyi Zhang
1453	161853	2016	GD	7	Miniopterus schreibersii	20160707	Shaoguan City	Female	Requests for these data should be addressed to Zhiqiang Wu or Shuyi Zhang
1454	161854	2016	GD	7	Rhinolophus sinicus	20160707	Shaoguan City	Male	Requests for these data should be addressed to Zhiqiang Wu or Shuyi Zhang
1455	161855	2016	GD	7	Miniopterus schreibersii	20160707	Shaoguan City	Male	Requests for these data should be addressed to Zhiqiang Wu or Shuyi Zhang
1456	161856	2016	GD	7	Miniopterus schreibersii	20160707	Shaoguan City	Female	Requests for these data should be addressed to Zhiqiang Wu or Shuyi Zhang
1457	161857	2016	GD	7	Rhinolophus sinicus	20160707	Shaoguan City	Male	Requests for these data should be addressed to Zhiqiang Wu or Shuyi Zhang
1458	161858	2016	GD	7	Rhinolophus sinicus	20160707	Shaoguan City	Female	Requests for these data should be addressed to Zhiqiang Wu or Shuyi Zhang
1459	161859	2016	GD	7	Hipposideros armiger	20160707	Shaoguan City	Male	Requests for these data should be addressed to Zhiqiang Wu or Shuyi Zhang
1460	161860	2016	GD	7	Rhinolophus sinicus	20160707	Shaoguan City	Male	Requests for these data should be addressed to Zhiqiang Wu or Shuyi Zhang
1461	161861	2016	GD	7	Rhinolophus sinicus	20160707	Shaoguan City	Female	Requests for these data should be addressed to Zhiqiang Wu or Shuyi Zhang
1462	161862	2016	GD	7	Rhinolophus sinicus	20160707	Shaoguan City	Female	Requests for these data should be addressed to Zhiqiang Wu or Shuyi Zhang
1463	161863	2016	GD	7	Rhinolophus sinicus	20160707	Shaoguan City	Female	Requests for these data should be addressed to Zhiqiang Wu or Shuyi Zhang
1464	161864	2016	GD	7	Rhinolophus sinicus	20160707	Shaoguan City	Female	Requests for these data should be addressed to Zhiqiang Wu or Shuyi Zhang
1465	161865	2016	GD	7	Rhinolophus sinicus	20160707	Shaoguan City	Female	Requests for these data should be addressed to Zhiqiang Wu or Shuyi Zhang
1466	161866	2016	GD	7	Rhinolophus sinicus	20160707	Shaoguan City	Male	Requests for these data should be addressed to Zhiqiang Wu or Shuyi Zhang
1467	161867	2016	GD	7	Pipistrellus pipistrellus	20160707	Shaoguan City	Female	Requests for these data should be addressed to Zhiqiang Wu or Shuyi Zhang
1468	161868	2016	GD	7	Pipistrellus abramus	20160707	Shaoguan City	Female	Requests for these data should be addressed to Zhiqiang Wu or Shuyi Zhang
1469	161869	2016	GD	7	Pipistrellus tenuis	20160707	Shaoguan City	Female	Requests for these data should be addressed to Zhiqiang Wu or Shuyi Zhang
1470	161870	2016	GD	7	Pipistrellus abramus	20160707	Shaoguan City	Male	Requests for these data should be addressed to Zhiqiang Wu or Shuyi Zhang
1471	161871	2016	GD	7	Pipistrellus abramus	20160707	Shaoguan City	Male	Requests for these data should be addressed to Zhiqiang Wu or Shuyi Zhang
1472	161872	2016	GD	7	Tylonycteris robustula	20160707	Shaoguan City	Female	Requests for these data should be addressed to Zhiqiang Wu or Shuyi Zhang
1473	161873	2016	GD	7	Pipistrellus tenuis	20160707	Shaoguan City	Male	Requests for these data should be addressed to Zhiqiang Wu or Shuyi Zhang
1474	161874	2016	GD	7	Pipistrellus tenuis	20160707	Shaoguan City	Male	Requests for these data should be addressed to Zhiqiang Wu or Shuyi Zhang
1475	161875	2016	GD	7	Pipistrellus tenuis	20160707	Shaoguan City	Male	Requests for these data should be addressed to Zhiqiang Wu or Shuyi Zhang
1476	161876	2016	GD	7	Pipistrellus abramus	20160707	Shaoguan City	Male	Requests for these data should be addressed to Zhiqiang Wu or Shuyi Zhang
1477	161877	2016	GD	7	Rhinolophus pusillus	20160708	Shaoguan City	Male	Requests for these data should be addressed to Zhiqiang Wu or Shuyi Zhang
1478	161878	2016	GD	7	Rhinolophus pusillus	20160708	Shaoguan City	Female	Requests for these data should be addressed to Zhiqiang Wu or Shuyi Zhang
1479	161879	2016	GD	7	Rhinolophus sinicus	20160708	Shaoguan City	Male	Requests for these data should be addressed to Zhiqiang Wu or Shuyi Zhang
1480	161880	2016	GD	7	Rhinolophus sinicus	20160708	Shaoguan City	Female	Requests for these data should be addressed to Zhiqiang Wu or Shuyi Zhang
1481	161881	2016	GD	7	Rhinolophus sinicus	20160708	Shaoguan City	Male	Requests for these data should be addressed to Zhiqiang Wu or Shuyi Zhang
1482	161882	2016	GD	7	Rhinolophus sinicus	20160708	Shaoguan City	Female	Requests for these data should be addressed to Zhiqiang Wu or Shuyi Zhang
1483	161883	2016	GD	7	Rhinolophus sinicus	20160708	Shaoguan City	Female	Requests for these data should be addressed to Zhiqiang Wu or Shuyi Zhang
1484	161884	2016	GD	7	Rhinolophus sinicus	20160708	Shaoguan City	Female	Requests for these data should be addressed to Zhiqiang Wu or Shuyi Zhang
1485	161885	2016	GD	7	Rhinolophus sinicus	20160708	Shaoguan City	Female	Requests for these data should be addressed to Zhiqiang Wu or Shuyi Zhang
1486	161886	2016	GD	7	Rhinolophus affinis	20160708	Shaoguan City	Male	Requests for these data should be addressed to Zhiqiang Wu or Shuyi Zhang
1487	161887	2016	GD	7	Rhinolophus pusillus	20160708	Shaoguan City	Male	Requests for these data should be addressed to Zhiqiang Wu or Shuyi Zhang
1488	161888	2016	GD	7	Rhinolophus sinicus	20160708	Shaoguan City	Female	Requests for these data should be addressed to Zhiqiang Wu or Shuyi Zhang
1489	161889	2016	GD	7	Hipposideros armiger	20160708	Shaoguan City	Female	Requests for these data should be addressed to Zhiqiang Wu or Shuyi Zhang
1490	161890	2016	GD	7	Rhinolophus pusillus	20160708	Shaoguan City	Male	Requests for these data should be addressed to Zhiqiang Wu or Shuyi Zhang
1491	161891	2016	GD	7	Rhinolophus affinis	20160708	Shaoguan City	Male	Requests for these data should be addressed to Zhiqiang Wu or Shuyi Zhang
1492	161892	2016	GD	7	Rhinolophus sinicus	20160708	Shaoguan City	Male	Requests for these data should be addressed to Zhiqiang Wu or Shuyi Zhang
1493	161893	2016	GD	7	Rhinolophus pusillus	20160709	Shaoguan City	Male	Requests for these data should be addressed to Zhiqiang Wu or Shuyi Zhang
1494	161894	2016	GD	7	Rhinolophus sinicus	20160709	Shaoguan City	Male	Requests for these data should be addressed to Zhiqiang Wu or Shuyi Zhang
1495	161895	2016	GD	7	Rhinolophus pusillus	20160709	Shaoguan City	Male	Requests for these data should be addressed to Zhiqiang Wu or Shuyi Zhang
1496	161896	2016	GD	7	Rhinolophus luctus	20160709	Shaoguan City	Male	Requests for these data should be addressed to Zhiqiang Wu or Shuyi Zhang
1497	161897	2016	GD	7	Hipposideros armiger	20160709	Shaoguan City	Male	Requests for these data should be addressed to Zhiqiang Wu or Shuyi Zhang
1498	161898	2016	GD	7	Hipposideros armiger	20160709	Shaoguan City	Female	Requests for these data should be addressed to Zhiqiang Wu or Shuyi Zhang
1499	161899	2016	GD	7	Hipposideros armiger	20160709	Shaoguan City	Male	Requests for these data should be addressed to Zhiqiang Wu or Shuyi Zhang
1500	161900	2016	GD	7	Hipposideros armiger	20160709	Shaoguan City	Female	Requests for these data should be addressed to Zhiqiang Wu or Shuyi Zhang
1501	161901	2016	GD	7	Hipposideros armiger	20160709	Shaoguan City	Male	Requests for these data should be addressed to Zhiqiang Wu or Shuyi Zhang
1502	161902	2016	GD	7	Myotis ricketti	20160710	Shaoguan City	Female	Requests for these data should be addressed to Zhiqiang Wu or Shuyi Zhang
1503	161903	2016	GD	7	Hipposideros larvatus	20160710	Shaoguan City	Male	Requests for these data should be addressed to Zhiqiang Wu or Shuyi Zhang
1504	161904	2016	GD	7	Myotis ricketti	20160710	Shaoguan City	Male	Requests for these data should be addressed to Zhiqiang Wu or Shuyi Zhang
1505	161905	2016	GD	7	Myotis ricketti	20160710	Shaoguan City	Male	Requests for these data should be addressed to Zhiqiang Wu or Shuyi Zhang
1506	161906	2016	GD	7	Myotis ricketti	20160710	Shaoguan City	Male	Requests for these data should be addressed to Zhiqiang Wu or Shuyi Zhang
1507	161907	2016	GD	7	Myotis ricketti	20160710	Shaoguan City	Male	Requests for these data should be addressed to Zhiqiang Wu or Shuyi Zhang
1508	161908	2016	GD	7	Hipposideros larvatus	20160710	Shaoguan City	Male	Requests for these data should be addressed to Zhiqiang Wu or Shuyi Zhang
1509	161909	2016	GD	7	Myotis ricketti	20160710	Shaoguan City	Female	Requests for these data should be addressed to Zhiqiang Wu or Shuyi Zhang
1510	161910	2016	GD	7	Myotis chinensis	20160710	Shaoguan City	Female	Requests for these data should be addressed to Zhiqiang Wu or Shuyi Zhang
1511	161911	2016	GD	7	Myotis ricketti	20160710	Shaoguan City	Male	Requests for these data should be addressed to Zhiqiang Wu or Shuyi Zhang
1512	161912	2016	GD	7	Myotis chinensis	20160710	Shaoguan City	Male	Requests for these data should be addressed to Zhiqiang Wu or Shuyi Zhang
1513	161913	2016	GD	7	Myotis chinensis	20160710	Shaoguan City	Female	Requests for these data should be addressed to Zhiqiang Wu or Shuyi Zhang
1514	161914	2016	GD	7	Myotis ricketti	20160710	Shaoguan City	Male	Requests for these data should be addressed to Zhiqiang Wu or Shuyi Zhang
1515	161915	2016	GD	7	Myotis chinensis	20160710	Shaoguan City	Male	Requests for these data should be addressed to Zhiqiang Wu or Shuyi Zhang
1516	161916	2016	GD	7	Myotis ricketti	20160710	Shaoguan City	Male	Requests for these data should be addressed to Zhiqiang Wu or Shuyi Zhang
1517	161917	2016	GD	7	Hipposideros larvatus	20160710	Shaoguan City	Male	Requests for these data should be addressed to Zhiqiang Wu or Shuyi Zhang
1518	161918	2016	GD	7	Hypsugo pulveratus	20160710	Shaoguan City	Male	Requests for these data should be addressed to Zhiqiang Wu or Shuyi Zhang
1519	161919	2016	GD	7	Hypsugo pulveratus	20160710	Shaoguan City	Female	Requests for these data should be addressed to Zhiqiang Wu or Shuyi Zhang
1520	161920	2016	GD	7	Hypsugo pulveratus	20160710	Shaoguan City	Female	Requests for these data should be addressed to Zhiqiang Wu or Shuyi Zhang
1521	161921	2016	GD	7	Hypsugo pulveratus	20160710	Shaoguan City	Male	Requests for these data should be addressed to Zhiqiang Wu or Shuyi Zhang
1522	161922	2016	GD	7	Hipposideros pratti	20160711	Qingyuan City	Male	Requests for these data should be addressed to Zhiqiang Wu or Shuyi Zhang
1523	161923	2016	GD	7	Hipposideros armiger	20160711	Qingyuan City	Female	Requests for these data should be addressed to Zhiqiang Wu or Shuyi Zhang
1524	161924	2016	GD	7	Hipposideros armiger	20160711	Qingyuan City	Female	Requests for these data should be addressed to Zhiqiang Wu or Shuyi Zhang
1525	161925	2016	GD	7	Hipposideros armiger	20160711	Qingyuan City	Female	Requests for these data should be addressed to Zhiqiang Wu or Shuyi Zhang
1526	161926	2016	GD	7	Hipposideros larvatus	20160711	Qingyuan City	Female	Requests for these data should be addressed to Zhiqiang Wu or Shuyi Zhang
1527	161927	2016	GD	7	Hipposideros armiger	20160711	Qingyuan City	Male	Requests for these data should be addressed to Zhiqiang Wu or Shuyi Zhang
1528	161928	2016	GD	7	Hipposideros armiger	20160711	Qingyuan City	Male	Requests for these data should be addressed to Zhiqiang Wu or Shuyi Zhang
1529	161929	2016	GD	7	Hipposideros armiger	20160711	Qingyuan City	Male	Requests for these data should be addressed to Zhiqiang Wu or Shuyi Zhang
1530	161930	2016	GD	7	Hipposideros pratti	20160711	Qingyuan City	Male	Requests for these data should be addressed to Zhiqiang Wu or Shuyi Zhang
1531	161931	2016	GD	7	Hipposideros pratti	20160711	Qingyuan City	Male	Requests for these data should be addressed to Zhiqiang Wu or Shuyi Zhang
1532	161932	2016	GD	7	Hipposideros pratti	20160711	Qingyuan City	Male	Requests for these data should be addressed to Zhiqiang Wu or Shuyi Zhang
1533	161933	2016	GD	7	Hipposideros pratti	20160711	Qingyuan City	Male	Requests for these data should be addressed to Zhiqiang Wu or Shuyi Zhang
1534	161934	2016	GD	7	Hipposideros pratti	20160711	Qingyuan City	Male	Requests for these data should be addressed to Zhiqiang Wu or Shuyi Zhang
1535	161935	2016	GD	7	Hipposideros pratti	20160711	Qingyuan City	Male	Requests for these data should be addressed to Zhiqiang Wu or Shuyi Zhang
1536	161936	2016	GD	7	Hipposideros pratti	20160711	Qingyuan City	Male	Requests for these data should be addressed to Zhiqiang Wu or Shuyi Zhang
1537	161937	2016	GD	7	Hipposideros pratti	20160711	Qingyuan City	Male	Requests for these data should be addressed to Zhiqiang Wu or Shuyi Zhang
1538	161938	2016	GD	7	Hipposideros pratti	20160711	Qingyuan City	Male	Requests for these data should be addressed to Zhiqiang Wu or Shuyi Zhang
1539	161939	2016	GD	7	Hipposideros armiger	20160711	Qingyuan City	Female	Requests for these data should be addressed to Zhiqiang Wu or Shuyi Zhang
1540	161940	2016	GD	7	Hipposideros pratti	20160711	Qingyuan City	Male	Requests for these data should be addressed to Zhiqiang Wu or Shuyi Zhang
1541	161941	2016	GD	7	Hipposideros pratti	20160711	Qingyuan City	Male	Requests for these data should be addressed to Zhiqiang Wu or Shuyi Zhang
1542	161942	2016	GD	7	Hipposideros pratti	20160711	Qingyuan City	Male	Requests for these data should be addressed to Zhiqiang Wu or Shuyi Zhang
1543	161943	2016	GD	7	Hipposideros pratti	20160711	Qingyuan City	Male	Requests for these data should be addressed to Zhiqiang Wu or Shuyi Zhang
1544	161944	2016	GD	7	Hipposideros pratti	20160711	Qingyuan City	Male	Requests for these data should be addressed to Zhiqiang Wu or Shuyi Zhang
1545	161945	2016	GD	7	Hipposideros pratti	20160711	Qingyuan City	Male	Requests for these data should be addressed to Zhiqiang Wu or Shuyi Zhang
1546	161946	2016	GD	7	Hipposideros pratti	20160711	Qingyuan City	Male	Requests for these data should be addressed to Zhiqiang Wu or Shuyi Zhang
1547	161947	2016	GD	7	Hipposideros pratti	20160711	Qingyuan City	Male	Requests for these data should be addressed to Zhiqiang Wu or Shuyi Zhang
1548	161948	2016	GD	7	Pipistrellus abramus	20160719	Guangzhou City	Male	Requests for these data should be addressed to Zhiqiang Wu or Shuyi Zhang
1549	161949	2016	GD	7	Pipistrellus abramus	20160719	Guangzhou City	Female	Requests for these data should be addressed to Zhiqiang Wu or Shuyi Zhang
1550	161950	2016	GD	7	Pipistrellus abramus	20160719	Guangzhou City	Female	Requests for these data should be addressed to Zhiqiang Wu or Shuyi Zhang
1551	161951	2016	GD	7	Pipistrellus abramus	20160719	Guangzhou City	Male	Requests for these data should be addressed to Zhiqiang Wu or Shuyi Zhang
1552	161952	2016	GD	7	Pipistrellus abramus	20160719	Guangzhou City	Female	Requests for these data should be addressed to Zhiqiang Wu or Shuyi Zhang
1553	161953	2016	GD	7	Pipistrellus abramus	20160719	Guangzhou City	Male	Requests for these data should be addressed to Zhiqiang Wu or Shuyi Zhang
1554	161954	2016	GD	7	Pipistrellus abramus	20160719	Guangzhou City	Female	Requests for these data should be addressed to Zhiqiang Wu or Shuyi Zhang
1555	161955	2016	GD	7	Pipistrellus abramus	20160719	Guangzhou City	Male	Requests for these data should be addressed to Zhiqiang Wu or Shuyi Zhang
1556	161956	2016	GD	7	Tylonycteris pachypus	20160720	Guangzhou City	Female	Requests for these data should be addressed to Zhiqiang Wu or Shuyi Zhang
1557	161957	2016	GD	7	Tylonycteris pachypus	20160720	Guangzhou City	Female	Requests for these data should be addressed to Zhiqiang Wu or Shuyi Zhang
1558	161958	2016	GD	7	Pipistrellus abramus	20160720	Guangzhou City	Female	Requests for these data should be addressed to Zhiqiang Wu or Shuyi Zhang
1559	161959	2016	GD	7	Tylonycteris pachypus	20160720	Guangzhou City	Female	Requests for these data should be addressed to Zhiqiang Wu or Shuyi Zhang
1560	161960	2016	GD	7	Tylonycteris pachypus	20160721	Guangzhou City	Female	Requests for these data should be addressed to Zhiqiang Wu or Shuyi Zhang
1561	161961	2016	GD	7	Myotis petax	20160721	Guangzhou City	Female	Requests for these data should be addressed to Zhiqiang Wu or Shuyi Zhang
1562	161962	2016	GD	7	Myotis petax	20160721	Guangzhou City	Female	Requests for these data should be addressed to Zhiqiang Wu or Shuyi Zhang
1563	161963	2016	GD	7	Myotis petax	20160721	Guangzhou City	Female	Requests for these data should be addressed to Zhiqiang Wu or Shuyi Zhang
1564	161964	2016	GD	7	Myotis petax	20160721	Guangzhou City	Female	Requests for these data should be addressed to Zhiqiang Wu or Shuyi Zhang
1565	161965	2016	GD	7	Myotis petax	20160721	Guangzhou City	Male	Requests for these data should be addressed to Zhiqiang Wu or Shuyi Zhang
1566	161966	2016	GD	7	Pipistrellus abramus	20160723	Guangzhou City	Male	Requests for these data should be addressed to Zhiqiang Wu or Shuyi Zhang
1567	161967	2016	GD	7	Pipistrellus abramus	20160723	Guangzhou City	Female	Requests for these data should be addressed to Zhiqiang Wu or Shuyi Zhang
1568	161968	2016	GD	7	Pipistrellus abramus	20160723	Guangzhou City	Male	Requests for these data should be addressed to Zhiqiang Wu or Shuyi Zhang
1569	161969	2016	GD	7	Pipistrellus pipistrellus	20160723	Guangzhou City	Female	Requests for these data should be addressed to Zhiqiang Wu or Shuyi Zhang
1570	161970	2016	GD	7	Pipistrellus pipistrellus	20160723	Guangzhou City	Male	Requests for these data should be addressed to Zhiqiang Wu or Shuyi Zhang
1571	161971	2016	GD	7	Pipistrellus abramus	20160723	Guangzhou City	Male	Requests for these data should be addressed to Zhiqiang Wu or Shuyi Zhang
1572	161972	2016	GD	7	Pipistrellus abramus	20160723	Guangzhou City	Female	Requests for these data should be addressed to Zhiqiang Wu or Shuyi Zhang
1573	161973	2016	GD	7	Tylonycteris pachypus	20160723	Guangzhou City	Female	Requests for these data should be addressed to Zhiqiang Wu or Shuyi Zhang
1574	161974	2016	GD	7	Tylonycteris pachypus	20160723	Guangzhou City	Female	Requests for these data should be addressed to Zhiqiang Wu or Shuyi Zhang
1575	161975	2016	GZ	8	Miniopterus schreibersii	20160801	Tongren City	Male	Requests for these data should be addressed to Zhiqiang Wu or Shuyi Zhang
1576	161976	2016	GZ	7	Miniopterus schreibersii	20160801	Tongren City	Male	Requests for these data should be addressed to Zhiqiang Wu or Shuyi Zhang
1577	161977	2016	GZ	7	Miniopterus schreibersii	20160801	Tongren City	Male	Requests for these data should be addressed to Zhiqiang Wu or Shuyi Zhang
1578	161978	2016	GX	8	Rhinolophus pusillus	20160806	Guilin City	Female	Requests for these data should be addressed to Zhiqiang Wu or Shuyi Zhang
1579	161979	2016	GX	8	Myotis siligorensis	20160806	Guilin City	Male	Requests for these data should be addressed to Zhiqiang Wu or Shuyi Zhang
1580	161980	2016	GX	8	Myotis siligorensis	20160806	Guilin City	Male	Requests for these data should be addressed to Zhiqiang Wu or Shuyi Zhang
1581	161981	2016	GX	8	Myotis siligorensis	20160806	Guilin City	Female	Requests for these data should be addressed to Zhiqiang Wu or Shuyi Zhang
1582	161982	2016	GX	8	Myotis spp.	20160806	Guilin City	Male	Requests for these data should be addressed to Zhiqiang Wu or Shuyi Zhang
1583	161983	2016	GX	8	Myotis siligorensis	20160806	Guilin City	Male	Requests for these data should be addressed to Zhiqiang Wu or Shuyi Zhang
1584	161984	2016	GX	8	Myotis spp.	20160806	Guilin City	Female	Requests for these data should be addressed to Zhiqiang Wu or Shuyi Zhang
1585	161985	2016	GX	8	Myotis siligorensis	20160806	Guilin City	Female	Requests for these data should be addressed to Zhiqiang Wu or Shuyi Zhang
1586	161986	2016	GX	8	Rhinolophus pusillus	20160806	Guilin City	Female	Requests for these data should be addressed to Zhiqiang Wu or Shuyi Zhang
1587	161987	2016	GX	8	Rhinolophus pusillus	20160806	Guilin City	Female	Requests for these data should be addressed to Zhiqiang Wu or Shuyi Zhang
1588	161988	2016	GX	8	Rhinolophus pusillus	20160806	Guilin City	Male	Requests for these data should be addressed to Zhiqiang Wu or Shuyi Zhang
1589	161989	2016	GX	8	Rhinolophus pusillus	20160806	Guilin City	Female	Requests for these data should be addressed to Zhiqiang Wu or Shuyi Zhang
1590	161990	2016	GX	8	Rhinolophus pusillus	20160806	Guilin City	Female	Requests for these data should be addressed to Zhiqiang Wu or Shuyi Zhang
1591	161991	2016	GX	8	Myotis longipes	20160806	Guilin City	Female	Requests for these data should be addressed to Zhiqiang Wu or Shuyi Zhang
1592	161992	2016	GX	8	Myotis siligorensis	20160806	Guilin City	Female	Requests for these data should be addressed to Zhiqiang Wu or Shuyi Zhang
1593	161993	2016	GX	8	Myotis siligorensis	20160806	Guilin City	Male	Requests for these data should be addressed to Zhiqiang Wu or Shuyi Zhang
1594	161994	2016	GX	8	Myotis siligorensis	20160806	Guilin City	Female	Requests for these data should be addressed to Zhiqiang Wu or Shuyi Zhang
1595	161995	2016	GX	8	Myotis siligorensis	20160806	Guilin City	Female	Requests for these data should be addressed to Zhiqiang Wu or Shuyi Zhang
1596	161996	2016	GX	8	Myotis siligorensis	20160806	Guilin City	Male	Requests for these data should be addressed to Zhiqiang Wu or Shuyi Zhang
1597	161997	2016	GX	8	Myotis siligorensis	20160806	Guilin City	Male	Requests for these data should be addressed to Zhiqiang Wu or Shuyi Zhang
1598	161998	2016	GX	8	Myotis siligorensis	20160806	Guilin City	Female	Requests for these data should be addressed to Zhiqiang Wu or Shuyi Zhang
1599	161999	2016	GX	8	Myotis siligorensis	20160806	Guilin City	Female	Requests for these data should be addressed to Zhiqiang Wu or Shuyi Zhang
1600	162000	2016	GX	8	Rhinolophus pusillus	20160806	Guilin City	Female	Requests for these data should be addressed to Zhiqiang Wu or Shuyi Zhang
1601	162001	2016	GX	8	Rhinolophus pusillus	20160806	Guilin City	Female	Requests for these data should be addressed to Zhiqiang Wu or Shuyi Zhang
1602	162002	2016	GX	8	Rhinolophus pusillus	20160806	Guilin City	Male	Requests for these data should be addressed to Zhiqiang Wu or Shuyi Zhang
1603	162003	2016	GX	8	Rhinolophus pusillus	20160806	Guilin City	Male	Requests for these data should be addressed to Zhiqiang Wu or Shuyi Zhang
1604	162004	2016	GX	8	Rhinolophus pusillus	20160806	Guilin City	Male	Requests for these data should be addressed to Zhiqiang Wu or Shuyi Zhang
1605	162005	2016	GX	8	Rhinolophus pusillus	20160806	Guilin City	Male	Requests for these data should be addressed to Zhiqiang Wu or Shuyi Zhang
1606	162006	2016	GX	8	Rhinolophus pusillus	20160806	Guilin City	Male	Requests for these data should be addressed to Zhiqiang Wu or Shuyi Zhang
1607	162007	2016	GX	8	Myotis siligorensis	20160806	Guilin City	Female	Requests for these data should be addressed to Zhiqiang Wu or Shuyi Zhang
1608	162008	2016	GX	8	Myotis siligorensis	20160806	Guilin City	Female	Requests for these data should be addressed to Zhiqiang Wu or Shuyi Zhang
1609	162009	2016	GX	8	Myotis siligorensis	20160806	Guilin City	Female	Requests for these data should be addressed to Zhiqiang Wu or Shuyi Zhang
1610	162010	2016	GX	8	Myotis siligorensis	20160806	Guilin City	Female	Requests for these data should be addressed to Zhiqiang Wu or Shuyi Zhang
1611	162011	2016	GX	8	Rhinolophus pusillus	20160806	Guilin City	Female	Requests for these data should be addressed to Zhiqiang Wu or Shuyi Zhang
1612	162012	2016	GX	8	Rhinolophus pusillus	20160806	Guilin City	Male	Requests for these data should be addressed to Zhiqiang Wu or Shuyi Zhang
1613	162013	2016	GX	8	Rhinolophus pusillus	20160806	Guilin City	Male	Requests for these data should be addressed to Zhiqiang Wu or Shuyi Zhang
1614	162014	2016	GX	8	Rhinolophus pusillus	20160806	Guilin City	Male	Requests for these data should be addressed to Zhiqiang Wu or Shuyi Zhang
1615	162015	2016	GX	8	Rhinolophus pusillus	20160806	Guilin City	Male	Requests for these data should be addressed to Zhiqiang Wu or Shuyi Zhang
1616	162016	2016	GX	8	Myotis siligorensis	20160806	Guilin City	Female	Requests for these data should be addressed to Zhiqiang Wu or Shuyi Zhang
1617	162017	2016	GX	8	Myotis siligorensis	20160806	Guilin City	Female	Requests for these data should be addressed to Zhiqiang Wu or Shuyi Zhang
1618	162018	2016	GX	8	Myotis siligorensis	20160806	Guilin City	Female	Requests for these data should be addressed to Zhiqiang Wu or Shuyi Zhang
1619	162019	2016	GX	8	Myotis siligorensis	20160806	Guilin City	Female	Requests for these data should be addressed to Zhiqiang Wu or Shuyi Zhang
1620	162020	2016	GX	8	Rhinolophus pusillus	20160806	Guilin City	Female	Requests for these data should be addressed to Zhiqiang Wu or Shuyi Zhang
1621	162021	2016	GX	8	Myotis siligorensis	20160806	Guilin City	Male	Requests for these data should be addressed to Zhiqiang Wu or Shuyi Zhang
1622	162022	2016	GX	8	Myotis siligorensis	20160806	Guilin City	Male	Requests for these data should be addressed to Zhiqiang Wu or Shuyi Zhang
1623	162023	2016	GX	8	Myotis siligorensis	20160806	Guilin City	Female	Requests for these data should be addressed to Zhiqiang Wu or Shuyi Zhang
1624	162024	2016	GX	8	Myotis siligorensis	20160806	Guilin City	Male	Requests for these data should be addressed to Zhiqiang Wu or Shuyi Zhang
1625	162025	2016	GX	8	Rhinolophus pusillus	20160806	Guilin City	Female	Requests for these data should be addressed to Zhiqiang Wu or Shuyi Zhang
1626	162026	2016	GX	8	Rhinolophus pusillus	20160806	Guilin City	Male	Requests for these data should be addressed to Zhiqiang Wu or Shuyi Zhang
1627	162027	2016	GX	8	Rhinolophus pusillus	20160806	Guilin City	Female	Requests for these data should be addressed to Zhiqiang Wu or Shuyi Zhang
1628	162028	2016	GX	8	Rhinolophus pusillus	20160806	Guilin City	Female	Requests for these data should be addressed to Zhiqiang Wu or Shuyi Zhang
1629	162029	2016	GX	8	Rhinolophus pusillus	20160806	Guilin City	Male	Requests for these data should be addressed to Zhiqiang Wu or Shuyi Zhang
1630	162030	2016	GX	8	Rhinolophus pusillus	20160806	Guilin City	Female	Requests for these data should be addressed to Zhiqiang Wu or Shuyi Zhang
1631	162031	2016	GX	8	Rhinolophus pusillus	20160806	Guilin City	Female	Requests for these data should be addressed to Zhiqiang Wu or Shuyi Zhang
1632	162032	2016	GX	8	Rhinolophus pusillus	20160806	Guilin City	Female	Requests for these data should be addressed to Zhiqiang Wu or Shuyi Zhang
1633	162033	2016	GX	8	Rhinolophus pusillus	20160806	Guilin City	Male	Requests for these data should be addressed to Zhiqiang Wu or Shuyi Zhang
1634	162034	2016	GX	8	Rhinolophus pusillus	20160806	Guilin City	Male	Requests for these data should be addressed to Zhiqiang Wu or Shuyi Zhang
1635	162035	2016	GX	8	Rhinolophus pusillus	20160806	Guilin City	Male	Requests for these data should be addressed to Zhiqiang Wu or Shuyi Zhang
1636	162036	2016	GX	8	Rhinolophus pusillus	20160806	Guilin City	Female	Requests for these data should be addressed to Zhiqiang Wu or Shuyi Zhang
1637	162037	2016	GX	8	Rhinolophus pusillus	20160806	Guilin City	Female	Requests for these data should be addressed to Zhiqiang Wu or Shuyi Zhang
1638	162038	2016	GX	8	Rhinolophus pusillus	20160806	Guilin City	Female	Requests for these data should be addressed to Zhiqiang Wu or Shuyi Zhang
1639	162039	2016	GX	8	Rhinolophus pusillus	20160806	Guilin City	Female	Requests for these data should be addressed to Zhiqiang Wu or Shuyi Zhang
1640	162040	2016	GX	8	Rhinolophus pusillus	20160806	Guilin City	Female	Requests for these data should be addressed to Zhiqiang Wu or Shuyi Zhang
1641	162041	2016	GX	8	Rhinolophus pusillus	20160806	Guilin City	Female	Requests for these data should be addressed to Zhiqiang Wu or Shuyi Zhang
1642	162042	2016	GX	8	Rhinolophus pusillus	20160806	Guilin City	Male	Requests for these data should be addressed to Zhiqiang Wu or Shuyi Zhang
1643	162043	2016	GX	8	Rhinolophus pusillus	20160806	Guilin City	Female	Requests for these data should be addressed to Zhiqiang Wu or Shuyi Zhang
1644	162044	2016	GX	8	Rhinolophus pusillus	20160806	Guilin City	Female	Requests for these data should be addressed to Zhiqiang Wu or Shuyi Zhang
1645	162045	2016	GX	8	Rhinolophus pusillus	20160806	Guilin City	Male	Requests for these data should be addressed to Zhiqiang Wu or Shuyi Zhang
1646	162046	2016	GX	8	Rhinolophus pusillus	20160806	Guilin City	Female	Requests for these data should be addressed to Zhiqiang Wu or Shuyi Zhang
1647	162047	2016	GX	8	Rhinolophus pusillus	20160806	Guilin City	Female	Requests for these data should be addressed to Zhiqiang Wu or Shuyi Zhang
1648	162048	2016	GX	8	Rhinolophus pusillus	20160806	Guilin City	Male	Requests for these data should be addressed to Zhiqiang Wu or Shuyi Zhang
1649	162049	2016	GX	8	Rhinolophus pusillus	20160806	Guilin City	Male	Requests for these data should be addressed to Zhiqiang Wu or Shuyi Zhang
1650	162050	2016	GX	8	Rhinolophus pusillus	20160806	Guilin City	Male	Requests for these data should be addressed to Zhiqiang Wu or Shuyi Zhang
1651	162051	2016	GX	8	Rhinolophus pusillus	20160806	Guilin City	Male	Requests for these data should be addressed to Zhiqiang Wu or Shuyi Zhang
1652	162052	2016	GX	8	Rhinolophus pusillus	20160806	Guilin City	Female	Requests for these data should be addressed to Zhiqiang Wu or Shuyi Zhang
1653	162053	2016	GX	8	Rhinolophus pusillus	20160806	Guilin City	Female	Requests for these data should be addressed to Zhiqiang Wu or Shuyi Zhang
1654	162054	2016	GX	8	Rhinolophus pusillus	20160806	Guilin City	Female	Requests for these data should be addressed to Zhiqiang Wu or Shuyi Zhang
1655	162055	2016	GX	8	Rhinolophus pusillus	20160806	Guilin City	Male	Requests for these data should be addressed to Zhiqiang Wu or Shuyi Zhang
1656	162056	2016	GX	8	Rhinolophus pusillus	20160806	Guilin City	Male	Requests for these data should be addressed to Zhiqiang Wu or Shuyi Zhang
1657	162057	2016	GX	8	Rhinolophus pusillus	20160806	Guilin City	Female	Requests for these data should be addressed to Zhiqiang Wu or Shuyi Zhang
1658	162058	2016	GX	8	Rhinolophus pusillus	20160806	Guilin City	Female	Requests for these data should be addressed to Zhiqiang Wu or Shuyi Zhang
1659	162059	2016	GX	8	Rhinolophus pusillus	20160806	Guilin City	Female	Requests for these data should be addressed to Zhiqiang Wu or Shuyi Zhang
1660	162060	2016	GX	8	Rhinolophus pusillus	20160806	Guilin City	Male	Requests for these data should be addressed to Zhiqiang Wu or Shuyi Zhang
1661	162061	2016	GX	8	Myotis siligorensis	20160806	Guilin City	Female	Requests for these data should be addressed to Zhiqiang Wu or Shuyi Zhang
1662	162062	2016	GX	8	Myotis siligorensis	20160806	Guilin City	Female	Requests for these data should be addressed to Zhiqiang Wu or Shuyi Zhang
1663	162063	2016	GX	8	Myotis siligorensis	20160806	Guilin City	Female	Requests for these data should be addressed to Zhiqiang Wu or Shuyi Zhang
1664	162064	2016	GX	8	Myotis siligorensis	20160806	Guilin City	Male	Requests for these data should be addressed to Zhiqiang Wu or Shuyi Zhang
1665	162065	2016	GX	8	Myotis siligorensis	20160806	Guilin City	Female	Requests for these data should be addressed to Zhiqiang Wu or Shuyi Zhang
1666	162066	2016	GX	8	Myotis siligorensis	20160806	Guilin City	Male	Requests for these data should be addressed to Zhiqiang Wu or Shuyi Zhang
1667	162067	2016	GX	8	Myotis siligorensis	20160806	Guilin City	Male	Requests for these data should be addressed to Zhiqiang Wu or Shuyi Zhang
1668	162068	2016	GX	8	Myotis siligorensis	20160806	Guilin City	Female	Requests for these data should be addressed to Zhiqiang Wu or Shuyi Zhang
1669	162069	2016	GX	8	Myotis siligorensis	20160806	Guilin City	Male	Requests for these data should be addressed to Zhiqiang Wu or Shuyi Zhang
1670	162070	2016	GX	8	Myotis siligorensis	20160806	Guilin City	Female	Requests for these data should be addressed to Zhiqiang Wu or Shuyi Zhang
1671	162071	2016	GX	8	Myotis siligorensis	20160806	Guilin City	Male	Requests for these data should be addressed to Zhiqiang Wu or Shuyi Zhang
1672	162072	2016	GX	8	Myotis siligorensis	20160806	Guilin City	Female	Requests for these data should be addressed to Zhiqiang Wu or Shuyi Zhang
1673	162073	2016	GX	8	Myotis siligorensis	20160806	Guilin City	Female	Requests for these data should be addressed to Zhiqiang Wu or Shuyi Zhang
1674	162074	2016	GX	8	Myotis siligorensis	20160806	Guilin City	Male	Requests for these data should be addressed to Zhiqiang Wu or Shuyi Zhang
1675	162075	2016	GX	8	Myotis siligorensis	20160806	Guilin City	Male	Requests for these data should be addressed to Zhiqiang Wu or Shuyi Zhang
1676	162076	2016	GX	8	Myotis siligorensis	20160806	Guilin City	Male	Requests for these data should be addressed to Zhiqiang Wu or Shuyi Zhang
1677	162077	2016	GX	8	Rhinolophus pusillus	20160806	Guilin City	Male	Requests for these data should be addressed to Zhiqiang Wu or Shuyi Zhang
1678	162078	2016	GX	8	Rhinolophus sinicus	20160806	Guilin City	Male	Requests for these data should be addressed to Zhiqiang Wu or Shuyi Zhang
1679	162079	2016	GX	8	Rhinolophus sinicus	20160806	Guilin City	Male	Requests for these data should be addressed to Zhiqiang Wu or Shuyi Zhang
1680	162080	2016	GX	8	Myotis siligorensis	20160806	Guilin City	Female	Requests for these data should be addressed to Zhiqiang Wu or Shuyi Zhang
1681	162081	2016	GX	8	Myotis siligorensis	20160806	Guilin City	Male	Requests for these data should be addressed to Zhiqiang Wu or Shuyi Zhang
1682	162082	2016	GX	8	Myotis siligorensis	20160806	Guilin City	Male	Requests for these data should be addressed to Zhiqiang Wu or Shuyi Zhang
1683	162083	2016	GX	8	Myotis siligorensis	20160806	Guilin City	Female	Requests for these data should be addressed to Zhiqiang Wu or Shuyi Zhang
1684	162084	2016	GX	8	Myotis siligorensis	20160806	Guilin City	Female	Requests for these data should be addressed to Zhiqiang Wu or Shuyi Zhang
1685	162085	2016	GX	8	Myotis siligorensis	20160806	Guilin City	Female	Requests for these data should be addressed to Zhiqiang Wu or Shuyi Zhang
1686	162086	2016	GX	8	Myotis siligorensis	20160806	Guilin City	Male	Requests for these data should be addressed to Zhiqiang Wu or Shuyi Zhang
1687	162087	2016	GX	8	Myotis longipes	20160806	Guilin City	Female	Requests for these data should be addressed to Zhiqiang Wu or Shuyi Zhang
1688	162088	2016	GX	8	Myotis siligorensis	20160806	Guilin City	Male	Requests for these data should be addressed to Zhiqiang Wu or Shuyi Zhang
1689	162089	2016	GX	8	Myotis siligorensis	20160806	Guilin City	Male	Requests for these data should be addressed to Zhiqiang Wu or Shuyi Zhang
1690	162090	2016	GX	8	Myotis siligorensis	20160806	Guilin City	Male	Requests for these data should be addressed to Zhiqiang Wu or Shuyi Zhang
1691	162091	2016	GX	8	Myotis siligorensis	20160806	Guilin City	Male	Requests for these data should be addressed to Zhiqiang Wu or Shuyi Zhang
1692	162092	2016	GX	8	Myotis siligorensis	20160806	Guilin City	Female	Requests for these data should be addressed to Zhiqiang Wu or Shuyi Zhang
1693	162093	2016	GX	8	Myotis siligorensis	20160806	Guilin City	Male	Requests for these data should be addressed to Zhiqiang Wu or Shuyi Zhang
1694	162094	2016	GX	8	Myotis siligorensis	20160806	Guilin City	Female	Requests for these data should be addressed to Zhiqiang Wu or Shuyi Zhang
1695	162095	2016	GX	8	Myotis siligorensis	20160806	Guilin City	Male	Requests for these data should be addressed to Zhiqiang Wu or Shuyi Zhang
1696	162096	2016	GX	8	Myotis siligorensis	20160806	Guilin City	Female	Requests for these data should be addressed to Zhiqiang Wu or Shuyi Zhang
1697	162097	2016	GX	8	Myotis siligorensis	20160806	Guilin City	Male	Requests for these data should be addressed to Zhiqiang Wu or Shuyi Zhang
1698	162098	2016	GX	8	Myotis siligorensis	20160806	Guilin City	Male	Requests for these data should be addressed to Zhiqiang Wu or Shuyi Zhang
1699	162099	2016	GX	8	Myotis siligorensis	20160806	Guilin City	Male	Requests for these data should be addressed to Zhiqiang Wu or Shuyi Zhang
1700	162100	2016	GX	8	Myotis siligorensis	20160806	Guilin City	Male	Requests for these data should be addressed to Zhiqiang Wu or Shuyi Zhang
1701	162101	2016	GX	8	Myotis longipes	20160806	Guilin City	Female	Requests for these data should be addressed to Zhiqiang Wu or Shuyi Zhang
1702	162102	2016	GX	8	Myotis siligorensis	20160806	Guilin City	Female	Requests for these data should be addressed to Zhiqiang Wu or Shuyi Zhang
1703	162103	2016	GX	8	Myotis siligorensis	20160806	Guilin City	Male	Requests for these data should be addressed to Zhiqiang Wu or Shuyi Zhang
1704	162104	2016	GX	8	Myotis siligorensis	20160806	Guilin City	Male	Requests for these data should be addressed to Zhiqiang Wu or Shuyi Zhang
1705	162105	2016	GX	8	Myotis siligorensis	20160806	Guilin City	Female	Requests for these data should be addressed to Zhiqiang Wu or Shuyi Zhang
1706	162106	2016	GX	8	Myotis siligorensis	20160806	Guilin City	Male	Requests for these data should be addressed to Zhiqiang Wu or Shuyi Zhang
1707	162107	2016	GX	8	Myotis siligorensis	20160806	Guilin City	Female	Requests for these data should be addressed to Zhiqiang Wu or Shuyi Zhang
1708	162108	2016	GX	8	Hipposideros larvatus	20160806	Guilin City	Female	Requests for these data should be addressed to Zhiqiang Wu or Shuyi Zhang
1709	162109	2016	GX	8	Rhinolophus pusillus	20160806	Guilin City	Male	Requests for these data should be addressed to Zhiqiang Wu or Shuyi Zhang
1710	162110	2016	GX	8	Hipposideros larvatus	20160806	Guilin City	Male	Requests for these data should be addressed to Zhiqiang Wu or Shuyi Zhang
1711	162111	2016	GX	8	Rhinolophus pusillus	20160806	Guilin City	Male	Requests for these data should be addressed to Zhiqiang Wu or Shuyi Zhang
1712	162112	2016	GX	8	Hipposideros larvatus	20160806	Guilin City	Male	Requests for these data should be addressed to Zhiqiang Wu or Shuyi Zhang
1713	162113	2016	GX	8	Hipposideros larvatus	20160806	Guilin City	Male	Requests for these data should be addressed to Zhiqiang Wu or Shuyi Zhang
1714	162114	2016	GX	8	Taphozous melanopogon	20160806	Guilin City	Female	Requests for these data should be addressed to Zhiqiang Wu or Shuyi Zhang
1715	162115	2016	GX	8	Taphozous melanopogon	20160806	Guilin City	Female	Requests for these data should be addressed to Zhiqiang Wu or Shuyi Zhang
1716	162116	2016	GX	8	Taphozous melanopogon	20160806	Guilin City	Female	Requests for these data should be addressed to Zhiqiang Wu or Shuyi Zhang
1717	162117	2016	GX	8	Taphozous melanopogon	20160806	Guilin City	Male	Requests for these data should be addressed to Zhiqiang Wu or Shuyi Zhang
1718	162118	2016	GX	8	Taphozous melanopogon	20160806	Guilin City	Female	Requests for these data should be addressed to Zhiqiang Wu or Shuyi Zhang
1719	162119	2016	GX	8	Taphozous melanopogon	20160806	Guilin City	Female	Requests for these data should be addressed to Zhiqiang Wu or Shuyi Zhang
1720	162120	2016	GX	8	Taphozous melanopogon	20160806	Guilin City	Female	Requests for these data should be addressed to Zhiqiang Wu or Shuyi Zhang
1721	162121	2016	GX	8	Taphozous melanopogon	20160806	Guilin City	Female	Requests for these data should be addressed to Zhiqiang Wu or Shuyi Zhang
1722	162122	2016	GX	8	Taphozous melanopogon	20160806	Guilin City	Female	Requests for these data should be addressed to Zhiqiang Wu or Shuyi Zhang
1723	162123	2016	GX	8	Taphozous melanopogon	20160806	Guilin City	Female	Requests for these data should be addressed to Zhiqiang Wu or Shuyi Zhang
1724	162124	2016	GX	8	Taphozous melanopogon	20160806	Guilin City	Female	Requests for these data should be addressed to Zhiqiang Wu or Shuyi Zhang
1725	162125	2016	GX	8	Taphozous melanopogon	20160806	Guilin City	Female	Requests for these data should be addressed to Zhiqiang Wu or Shuyi Zhang
1726	162126	2016	GX	8	Taphozous melanopogon	20160806	Guilin City	Male	Requests for these data should be addressed to Zhiqiang Wu or Shuyi Zhang
1727	162127	2016	GX	8	Taphozous melanopogon	20160806	Guilin City	Female	Requests for these data should be addressed to Zhiqiang Wu or Shuyi Zhang
1728	162128	2016	GX	8	Taphozous melanopogon	20160806	Guilin City	Female	Requests for these data should be addressed to Zhiqiang Wu or Shuyi Zhang
1729	162129	2016	GX	8	Taphozous melanopogon	20160806	Guilin City	Female	Requests for these data should be addressed to Zhiqiang Wu or Shuyi Zhang
1730	162130	2016	GX	8	Taphozous melanopogon	20160806	Guilin City	Female	Requests for these data should be addressed to Zhiqiang Wu or Shuyi Zhang
1731	162131	2016	GX	8	Taphozous melanopogon	20160806	Guilin City	Female	Requests for these data should be addressed to Zhiqiang Wu or Shuyi Zhang
1732	162132	2016	GX	8	Taphozous melanopogon	20160806	Guilin City	Female	Requests for these data should be addressed to Zhiqiang Wu or Shuyi Zhang
1733	162133	2016	GX	8	Taphozous melanopogon	20160806	Guilin City	Female	Requests for these data should be addressed to Zhiqiang Wu or Shuyi Zhang
1734	162134	2016	GX	8	Taphozous melanopogon	20160806	Guilin City	Female	Requests for these data should be addressed to Zhiqiang Wu or Shuyi Zhang
1735	162135	2016	GX	8	Taphozous melanopogon	20160806	Guilin City	Female	Requests for these data should be addressed to Zhiqiang Wu or Shuyi Zhang
1736	162136	2016	GX	8	Taphozous melanopogon	20160806	Guilin City	Female	Requests for these data should be addressed to Zhiqiang Wu or Shuyi Zhang
1737	162137	2016	GX	8	Taphozous melanopogon	20160806	Guilin City	Female	Requests for these data should be addressed to Zhiqiang Wu or Shuyi Zhang
1738	162138	2016	GX	8	Taphozous melanopogon	20160806	Guilin City	Female	Requests for these data should be addressed to Zhiqiang Wu or Shuyi Zhang
1739	162139	2016	GX	8	Taphozous melanopogon	20160806	Guilin City	Female	Requests for these data should be addressed to Zhiqiang Wu or Shuyi Zhang
1740	162140	2016	GX	8	Taphozous melanopogon	20160806	Guilin City	Female	Requests for these data should be addressed to Zhiqiang Wu or Shuyi Zhang
1741	162141	2016	GX	8	Taphozous melanopogon	20160806	Guilin City	Female	Requests for these data should be addressed to Zhiqiang Wu or Shuyi Zhang
1742	162142	2016	GX	8	Taphozous melanopogon	20160806	Guilin City	Female	Requests for these data should be addressed to Zhiqiang Wu or Shuyi Zhang
1743	162143	2016	GX	8	Taphozous melanopogon	20160806	Guilin City	Female	Requests for these data should be addressed to Zhiqiang Wu or Shuyi Zhang
1744	162144	2016	GX	8	Taphozous melanopogon	20160806	Guilin City	Female	Requests for these data should be addressed to Zhiqiang Wu or Shuyi Zhang
1745	162145	2016	GD	8	Miniopterus pusillus	20160808	Guangzhou City	Male	Requests for these data should be addressed to Zhiqiang Wu or Shuyi Zhang
1746	162146	2016	GD	8	Miniopterus schreibersii	20160808	Guangzhou City	Male	Requests for these data should be addressed to Zhiqiang Wu or Shuyi Zhang
1747	162147	2016	GD	8	Miniopterus pusillus	20160808	Guangzhou City	Male	Requests for these data should be addressed to Zhiqiang Wu or Shuyi Zhang
1748	162148	2016	GD	8	Miniopterus schreibersii	20160808	Guangzhou City	Female	Requests for these data should be addressed to Zhiqiang Wu or Shuyi Zhang
1749	162149	2016	GD	8	Miniopterus pusillus	20160808	Guangzhou City	Male	Requests for these data should be addressed to Zhiqiang Wu or Shuyi Zhang
1750	162150	2016	GD	8	Miniopterus pusillus	20160808	Guangzhou City	Male	Requests for these data should be addressed to Zhiqiang Wu or Shuyi Zhang
1751	162151	2016	GD	8	Miniopterus pusillus	20160808	Guangzhou City	Male	Requests for these data should be addressed to Zhiqiang Wu or Shuyi Zhang
1752	162152	2016	GD	8	Miniopterus pusillus	20160808	Guangzhou City	Male	Requests for these data should be addressed to Zhiqiang Wu or Shuyi Zhang
1753	162153	2016	GD	8	Miniopterus pusillus	20160808	Guangzhou City	Female	Requests for these data should be addressed to Zhiqiang Wu or Shuyi Zhang
1754	162154	2016	GD	8	Miniopterus pusillus	20160808	Guangzhou City	Male	Requests for these data should be addressed to Zhiqiang Wu or Shuyi Zhang
1755	162155	2016	GD	8	Miniopterus pusillus	20160808	Guangzhou City	Male	Requests for these data should be addressed to Zhiqiang Wu or Shuyi Zhang
1756	162156	2016	GD	8	Miniopterus schreibersii	20160808	Guangzhou City	Female	Requests for these data should be addressed to Zhiqiang Wu or Shuyi Zhang
1757	162157	2016	GD	8	Miniopterus pusillus	20160808	Guangzhou City	Male	Requests for these data should be addressed to Zhiqiang Wu or Shuyi Zhang
1758	162158	2016	GD	8	Miniopterus pusillus	20160808	Guangzhou City	Male	Requests for these data should be addressed to Zhiqiang Wu or Shuyi Zhang
1759	162159	2016	GD	8	Miniopterus pusillus	20160808	Guangzhou City	Female	Requests for these data should be addressed to Zhiqiang Wu or Shuyi Zhang
1760	162160	2016	GD	8	Miniopterus schreibersii	20160808	Guangzhou City	Female	Requests for these data should be addressed to Zhiqiang Wu or Shuyi Zhang
1761	162161	2016	GD	8	Miniopterus pusillus	20160808	Guangzhou City	Female	Requests for these data should be addressed to Zhiqiang Wu or Shuyi Zhang
1762	162162	2016	GD	8	Miniopterus pusillus	20160808	Guangzhou City	Female	Requests for these data should be addressed to Zhiqiang Wu or Shuyi Zhang
1763	162163	2016	GD	8	Miniopterus pusillus	20160808	Guangzhou City	Female	Requests for these data should be addressed to Zhiqiang Wu or Shuyi Zhang
1764	162164	2016	GD	8	Miniopterus pusillus	20160808	Guangzhou City	Male	Requests for these data should be addressed to Zhiqiang Wu or Shuyi Zhang
1765	162165	2016	GD	8	Miniopterus pusillus	20160808	Guangzhou City	Female	Requests for these data should be addressed to Zhiqiang Wu or Shuyi Zhang
1766	162166	2016	GD	8	Miniopterus schreibersii	20160808	Guangzhou City	Male	Requests for these data should be addressed to Zhiqiang Wu or Shuyi Zhang
1767	162167	2016	GD	8	Miniopterus schreibersii	20160808	Guangzhou City	Male	Requests for these data should be addressed to Zhiqiang Wu or Shuyi Zhang
1768	162168	2016	GD	8	Miniopterus pusillus	20160808	Guangzhou City	Male	Requests for these data should be addressed to Zhiqiang Wu or Shuyi Zhang
1769	162169	2016	GD	8	Miniopterus pusillus	20160808	Guangzhou City	Male	Requests for these data should be addressed to Zhiqiang Wu or Shuyi Zhang
1770	162170	2016	GD	8	Miniopterus pusillus	20160808	Guangzhou City	Male	Requests for these data should be addressed to Zhiqiang Wu or Shuyi Zhang
1771	162171	2016	GD	8	Miniopterus pusillus	20160808	Guangzhou City	Male	Requests for these data should be addressed to Zhiqiang Wu or Shuyi Zhang
1772	162172	2016	GD	8	Miniopterus pusillus	20160808	Guangzhou City	Female	Requests for these data should be addressed to Zhiqiang Wu or Shuyi Zhang
1773	162173	2016	GD	8	Miniopterus pusillus	20160808	Guangzhou City	Male	Requests for these data should be addressed to Zhiqiang Wu or Shuyi Zhang
1774	162174	2016	GD	8	Miniopterus pusillus	20160808	Guangzhou City	Male	Requests for these data should be addressed to Zhiqiang Wu or Shuyi Zhang
1775	162175	2016	GD	8	Miniopterus schreibersii	20160808	Guangzhou City	Male	Requests for these data should be addressed to Zhiqiang Wu or Shuyi Zhang
1776	162176	2016	GD	8	Miniopterus schreibersii	20160808	Guangzhou City	Female	Requests for these data should be addressed to Zhiqiang Wu or Shuyi Zhang
1777	162177	2016	GD	8	Miniopterus pusillus	20160808	Guangzhou City	Male	Requests for these data should be addressed to Zhiqiang Wu or Shuyi Zhang
1778	162178	2016	GD	8	Miniopterus schreibersii	20160808	Guangzhou City	Male	Requests for these data should be addressed to Zhiqiang Wu or Shuyi Zhang
1779	162179	2016	GD	8	Miniopterus pusillus	20160808	Guangzhou City	Male	Requests for these data should be addressed to Zhiqiang Wu or Shuyi Zhang
1780	162180	2016	GD	8	Miniopterus schreibersii	20160808	Guangzhou City	Female	Requests for these data should be addressed to Zhiqiang Wu or Shuyi Zhang
1781	162181	2016	GD	8	Miniopterus pusillus	20160808	Guangzhou City	Female	Requests for these data should be addressed to Zhiqiang Wu or Shuyi Zhang
1782	162182	2016	GD	8	Miniopterus pusillus	20160808	Guangzhou City	Male	Requests for these data should be addressed to Zhiqiang Wu or Shuyi Zhang
1783	162183	2016	GD	8	Miniopterus pusillus	20160808	Guangzhou City	Male	Requests for these data should be addressed to Zhiqiang Wu or Shuyi Zhang
1784	162184	2016	GD	8	Miniopterus pusillus	20160808	Guangzhou City	Female	Requests for these data should be addressed to Zhiqiang Wu or Shuyi Zhang
1785	162185	2016	GD	8	Miniopterus pusillus	20160808	Guangzhou City	Male	Requests for these data should be addressed to Zhiqiang Wu or Shuyi Zhang
1786	162186	2016	GD	8	Miniopterus schreibersii	20160808	Guangzhou City	Female	Requests for these data should be addressed to Zhiqiang Wu or Shuyi Zhang
1787	162187	2016	GD	8	Miniopterus pusillus	20160808	Guangzhou City	Male	Requests for these data should be addressed to Zhiqiang Wu or Shuyi Zhang
1788	162188	2016	GD	8	Miniopterus schreibersii	20160808	Guangzhou City	Female	Requests for these data should be addressed to Zhiqiang Wu or Shuyi Zhang
1789	162189	2016	GD	8	Miniopterus pusillus	20160808	Guangzhou City	Female	Requests for these data should be addressed to Zhiqiang Wu or Shuyi Zhang
1790	162190	2016	GD	8	Miniopterus pusillus	20160808	Guangzhou City	Female	Requests for these data should be addressed to Zhiqiang Wu or Shuyi Zhang
1791	162191	2016	GD	8	Miniopterus pusillus	20160808	Guangzhou City	Female	Requests for these data should be addressed to Zhiqiang Wu or Shuyi Zhang
1792	162192	2016	GD	8	Miniopterus pusillus	20160808	Guangzhou City	Male	Requests for these data should be addressed to Zhiqiang Wu or Shuyi Zhang
1793	162193	2016	GD	8	Miniopterus pusillus	20160808	Guangzhou City	Male	Requests for these data should be addressed to Zhiqiang Wu or Shuyi Zhang
1794	162194	2016	GD	8	Miniopterus pusillus	20160808	Guangzhou City	Female	Requests for these data should be addressed to Zhiqiang Wu or Shuyi Zhang
1795	162195	2016	GD	8	Miniopterus pusillus	20160808	Guangzhou City	Female	Requests for these data should be addressed to Zhiqiang Wu or Shuyi Zhang
1796	162196	2016	GD	8	Miniopterus pusillus	20160808	Guangzhou City	Male	Requests for these data should be addressed to Zhiqiang Wu or Shuyi Zhang
1797	162197	2016	GD	8	Miniopterus pusillus	20160808	Guangzhou City	Male	Requests for these data should be addressed to Zhiqiang Wu or Shuyi Zhang
1798	162198	2016	GD	8	Miniopterus pusillus	20160808	Guangzhou City	Female	Requests for these data should be addressed to Zhiqiang Wu or Shuyi Zhang
1799	162199	2016	GD	8	Miniopterus pusillus	20160808	Guangzhou City	Female	Requests for these data should be addressed to Zhiqiang Wu or Shuyi Zhang
1800	162200	2016	GD	8	Miniopterus pusillus	20160808	Guangzhou City	Male	Requests for these data should be addressed to Zhiqiang Wu or Shuyi Zhang
1801	162201	2016	GD	8	Miniopterus schreibersii	20160808	Guangzhou City	Female	Requests for these data should be addressed to Zhiqiang Wu or Shuyi Zhang
1802	162202	2016	GD	8	Miniopterus pusillus	20160808	Guangzhou City	Male	Requests for these data should be addressed to Zhiqiang Wu or Shuyi Zhang
1803	162203	2016	GD	8	Miniopterus pusillus	20160808	Guangzhou City	Male	Requests for these data should be addressed to Zhiqiang Wu or Shuyi Zhang
1804	162204	2016	GD	8	Miniopterus pusillus	20160808	Guangzhou City	Male	Requests for these data should be addressed to Zhiqiang Wu or Shuyi Zhang
1805	162205	2016	GD	8	Miniopterus pusillus	20160808	Guangzhou City	Female	Requests for these data should be addressed to Zhiqiang Wu or Shuyi Zhang
1806	162206	2016	GD	8	Miniopterus pusillus	20160808	Guangzhou City	Female	Requests for these data should be addressed to Zhiqiang Wu or Shuyi Zhang
1807	162207	2016	GD	8	Miniopterus pusillus	20160808	Guangzhou City	Male	Requests for these data should be addressed to Zhiqiang Wu or Shuyi Zhang
1808	162208	2016	GD	8	Miniopterus schreibersii	20160808	Guangzhou City	Male	Requests for these data should be addressed to Zhiqiang Wu or Shuyi Zhang
1809	162209	2016	GD	8	Miniopterus schreibersii	20160808	Guangzhou City	Male	Requests for these data should be addressed to Zhiqiang Wu or Shuyi Zhang
1810	162210	2016	GD	8	Miniopterus schreibersii	20160808	Guangzhou City	Male	Requests for these data should be addressed to Zhiqiang Wu or Shuyi Zhang
1811	162211	2016	GD	8	Miniopterus pusillus	20160808	Guangzhou City	Male	Requests for these data should be addressed to Zhiqiang Wu or Shuyi Zhang
1812	162212	2016	GD	8	Miniopterus pusillus	20160808	Guangzhou City	Male	Requests for these data should be addressed to Zhiqiang Wu or Shuyi Zhang
1813	162213	2016	GD	8	Miniopterus pusillus	20160808	Guangzhou City	Male	Requests for these data should be addressed to Zhiqiang Wu or Shuyi Zhang
1814	162214	2016	GD	8	Miniopterus pusillus	20160808	Guangzhou City	Male	Requests for these data should be addressed to Zhiqiang Wu or Shuyi Zhang
1815	162215	2016	GD	8	Miniopterus pusillus	20160808	Guangzhou City	Female	Requests for these data should be addressed to Zhiqiang Wu or Shuyi Zhang
1816	162216	2016	GD	8	Miniopterus pusillus	20160808	Guangzhou City	Male	Requests for these data should be addressed to Zhiqiang Wu or Shuyi Zhang
1817	162217	2016	GD	8	Miniopterus pusillus	20160808	Guangzhou City	Male	Requests for these data should be addressed to Zhiqiang Wu or Shuyi Zhang
1818	162218	2016	GD	8	Miniopterus pusillus	20160808	Guangzhou City	Male	Requests for these data should be addressed to Zhiqiang Wu or Shuyi Zhang
1819	162219	2016	GD	8	Miniopterus pusillus	20160808	Guangzhou City	Male	Requests for these data should be addressed to Zhiqiang Wu or Shuyi Zhang
1820	162220	2016	GD	8	Miniopterus pusillus	20160808	Guangzhou City	Male	Requests for these data should be addressed to Zhiqiang Wu or Shuyi Zhang
1821	162221	2016	GD	8	Miniopterus pusillus	20160808	Guangzhou City	Male	Requests for these data should be addressed to Zhiqiang Wu or Shuyi Zhang
1822	162222	2016	GD	8	Miniopterus pusillus	20160808	Guangzhou City	Male	Requests for these data should be addressed to Zhiqiang Wu or Shuyi Zhang
1823	162223	2016	GD	8	Miniopterus pusillus	20160808	Guangzhou City	Male	Requests for these data should be addressed to Zhiqiang Wu or Shuyi Zhang
1824	162224	2016	GD	8	Miniopterus schreibersii	20160808	Guangzhou City	Male	Requests for these data should be addressed to Zhiqiang Wu or Shuyi Zhang
1825	162225	2016	GD	8	Miniopterus pusillus	20160808	Guangzhou City	Male	Requests for these data should be addressed to Zhiqiang Wu or Shuyi Zhang
1826	162226	2016	GD	8	Miniopterus pusillus	20160808	Guangzhou City	Male	Requests for these data should be addressed to Zhiqiang Wu or Shuyi Zhang
1827	162227	2016	GD	8	Miniopterus pusillus	20160808	Guangzhou City	Male	Requests for these data should be addressed to Zhiqiang Wu or Shuyi Zhang
1828	162228	2016	GD	8	Rhinolophus pusillus	20160808	Guangzhou City	Male	Requests for these data should be addressed to Zhiqiang Wu or Shuyi Zhang
1829	162229	2016	GD	8	Miniopterus schreibersii	20160808	Guangzhou City	Female	Requests for these data should be addressed to Zhiqiang Wu or Shuyi Zhang
1830	162230	2016	GD	8	Miniopterus pusillus	20160808	Guangzhou City	Male	Requests for these data should be addressed to Zhiqiang Wu or Shuyi Zhang
1831	162231	2016	GD	8	Miniopterus pusillus	20160808	Guangzhou City	Female	Requests for these data should be addressed to Zhiqiang Wu or Shuyi Zhang
1832	162232	2016	GD	8	Miniopterus pusillus	20160808	Guangzhou City	Female	Requests for these data should be addressed to Zhiqiang Wu or Shuyi Zhang
1833	162233	2016	GD	8	Miniopterus pusillus	20160808	Guangzhou City	Male	Requests for these data should be addressed to Zhiqiang Wu or Shuyi Zhang
1834	162234	2016	GD	8	Miniopterus schreibersii	20160808	Guangzhou City	Female	Requests for these data should be addressed to Zhiqiang Wu or Shuyi Zhang
1835	162235	2016	GD	8	Miniopterus pusillus	20160808	Guangzhou City	Male	Requests for these data should be addressed to Zhiqiang Wu or Shuyi Zhang
1836	162236	2016	GD	8	Miniopterus pusillus	20160808	Guangzhou City	Female	Requests for these data should be addressed to Zhiqiang Wu or Shuyi Zhang
1837	162237	2016	GD	8	Miniopterus schreibersii	20160808	Guangzhou City	Female	Requests for these data should be addressed to Zhiqiang Wu or Shuyi Zhang
1838	162238	2016	GD	8	Miniopterus pusillus	20160808	Guangzhou City	Male	Requests for these data should be addressed to Zhiqiang Wu or Shuyi Zhang
1839	162239	2016	GD	8	Miniopterus pusillus	20160808	Guangzhou City	Male	Requests for these data should be addressed to Zhiqiang Wu or Shuyi Zhang
1840	162240	2016	GD	8	Miniopterus pusillus	20160808	Guangzhou City	Male	Requests for these data should be addressed to Zhiqiang Wu or Shuyi Zhang
1841	162241	2016	GD	8	Miniopterus pusillus	20160808	Guangzhou City	Male	Requests for these data should be addressed to Zhiqiang Wu or Shuyi Zhang
1842	162242	2016	GD	8	Miniopterus pusillus	20160808	Guangzhou City	Male	Requests for these data should be addressed to Zhiqiang Wu or Shuyi Zhang
1843	162243	2016	GD	8	Miniopterus pusillus	20160808	Guangzhou City	Male	Requests for these data should be addressed to Zhiqiang Wu or Shuyi Zhang
1844	162244	2016	GD	8	Miniopterus pusillus	20160808	Guangzhou City	Female	Requests for these data should be addressed to Zhiqiang Wu or Shuyi Zhang
1845	162245	2016	GD	8	Miniopterus pusillus	20160808	Guangzhou City	Female	Requests for these data should be addressed to Zhiqiang Wu or Shuyi Zhang
1846	162246	2016	GD	8	Miniopterus pusillus	20160808	Guangzhou City	Female	Requests for these data should be addressed to Zhiqiang Wu or Shuyi Zhang
1847	162247	2016	GD	8	Miniopterus pusillus	20160808	Guangzhou City	Female	Requests for these data should be addressed to Zhiqiang Wu or Shuyi Zhang
1848	162248	2016	GD	8	Miniopterus schreibersii	20160808	Guangzhou City	Female	Requests for these data should be addressed to Zhiqiang Wu or Shuyi Zhang
1849	162249	2016	GD	8	Miniopterus schreibersii	20160808	Guangzhou City	Male	Requests for these data should be addressed to Zhiqiang Wu or Shuyi Zhang
1850	162250	2016	GD	8	Miniopterus pusillus	20160808	Guangzhou City	Male	Requests for these data should be addressed to Zhiqiang Wu or Shuyi Zhang
1851	162251	2016	GD	8	Miniopterus schreibersii	20160808	Guangzhou City	Female	Requests for these data should be addressed to Zhiqiang Wu or Shuyi Zhang
1852	162252	2016	GD	8	Miniopterus schreibersii	20160808	Guangzhou City	Female	Requests for these data should be addressed to Zhiqiang Wu or Shuyi Zhang
1853	162253	2016	GD	8	Miniopterus schreibersii	20160808	Guangzhou City	Male	Requests for these data should be addressed to Zhiqiang Wu or Shuyi Zhang
1854	162254	2016	GD	8	Miniopterus pusillus	20160808	Guangzhou City	Male	Requests for these data should be addressed to Zhiqiang Wu or Shuyi Zhang
1855	162255	2016	GD	8	Miniopterus pusillus	20160808	Guangzhou City	Male	Requests for these data should be addressed to Zhiqiang Wu or Shuyi Zhang
1856	162256	2016	GD	8	Miniopterus pusillus	20160808	Guangzhou City	Male	Requests for these data should be addressed to Zhiqiang Wu or Shuyi Zhang
1857	162257	2016	GD	8	Miniopterus pusillus	20160808	Guangzhou City	Female	Requests for these data should be addressed to Zhiqiang Wu or Shuyi Zhang
1858	162258	2016	GD	8	Miniopterus schreibersii	20160808	Guangzhou City	Female	Requests for these data should be addressed to Zhiqiang Wu or Shuyi Zhang
1859	162259	2016	GD	8	Miniopterus pusillus	20160808	Guangzhou City	Male	Requests for these data should be addressed to Zhiqiang Wu or Shuyi Zhang
1860	162260	2016	GD	8	Miniopterus pusillus	20160808	Guangzhou City	Female	Requests for these data should be addressed to Zhiqiang Wu or Shuyi Zhang
1861	162261	2016	GD	8	Miniopterus pusillus	20160808	Guangzhou City	Male	Requests for these data should be addressed to Zhiqiang Wu or Shuyi Zhang
1862	162262	2016	GD	8	Rhinolophus affinis	20160809	Shaoguan City	Female	Requests for these data should be addressed to Zhiqiang Wu or Shuyi Zhang
1863	162263	2016	GD	8	Rhinolophus pusillus	20160809	Shaoguan City	Male	Requests for these data should be addressed to Zhiqiang Wu or Shuyi Zhang
1864	162264	2016	GD	8	Rhinolophus pusillus	20160809	Shaoguan City	Male	Requests for these data should be addressed to Zhiqiang Wu or Shuyi Zhang
1865	162265	2016	GD	8	Rhinolophus pusillus	20160809	Shaoguan City	Female	Requests for these data should be addressed to Zhiqiang Wu or Shuyi Zhang
1866	162266	2016	GD	8	Rhinolophus affinis	20160809	Shaoguan City	Male	Requests for these data should be addressed to Zhiqiang Wu or Shuyi Zhang
1867	162267	2016	GD	8	Rhinolophus pusillus	20160809	Shaoguan City	Male	Requests for these data should be addressed to Zhiqiang Wu or Shuyi Zhang
1868	162268	2016	GD	8	Rhinolophus pusillus	20160809	Shaoguan City	Male	Requests for these data should be addressed to Zhiqiang Wu or Shuyi Zhang
1869	162269	2016	GD	8	Myotis daubentonii	20160809	Shaoguan City	Male	Requests for these data should be addressed to Zhiqiang Wu or Shuyi Zhang
1870	162270	2016	GD	8	Rhinolophus pusillus	20160809	Shaoguan City	Male	Requests for these data should be addressed to Zhiqiang Wu or Shuyi Zhang
1871	162271	2016	GD	8	Rhinolophus pusillus	20160809	Shaoguan City	Male	Requests for these data should be addressed to Zhiqiang Wu or Shuyi Zhang
1872	162272	2016	GD	8	Rhinolophus pusillus	20160809	Shaoguan City	Male	Requests for these data should be addressed to Zhiqiang Wu or Shuyi Zhang
1873	162273	2016	GD	8	Rhinolophus pusillus	20160809	Shaoguan City	Male	Requests for these data should be addressed to Zhiqiang Wu or Shuyi Zhang
1874	162274	2016	GD	8	Rhinolophus pusillus	20160809	Shaoguan City	Male	Requests for these data should be addressed to Zhiqiang Wu or Shuyi Zhang
1875	162275	2016	GD	8	Rhinolophus pusillus	20160809	Shaoguan City	Male	Requests for these data should be addressed to Zhiqiang Wu or Shuyi Zhang
1876	162276	2016	GD	8	Rhinolophus affinis	20160809	Shaoguan City	Female	Requests for these data should be addressed to Zhiqiang Wu or Shuyi Zhang
1877	162277	2016	GD	8	Rhinolophus affinis	20160809	Shaoguan City	Female	Requests for these data should be addressed to Zhiqiang Wu or Shuyi Zhang
1878	162278	2016	GD	8	Rhinolophus pusillus	20160809	Shaoguan City	Male	Requests for these data should be addressed to Zhiqiang Wu or Shuyi Zhang
1879	162279	2016	GD	8	Rhinolophus affinis	20160809	Shaoguan City	Female	Requests for these data should be addressed to Zhiqiang Wu or Shuyi Zhang
1880	162280	2016	GD	8	Rhinolophus pearsonii	20160809	Shaoguan City	Female	Requests for these data should be addressed to Zhiqiang Wu or Shuyi Zhang
1881	162281	2016	GD	8	Rhinolophus pusillus	20160809	Shaoguan City	Male	Requests for these data should be addressed to Zhiqiang Wu or Shuyi Zhang
1882	162282	2016	GD	8	Rhinolophus sinicus	20160809	Shaoguan City	Female	Requests for these data should be addressed to Zhiqiang Wu or Shuyi Zhang
1883	162283	2016	GD	8	Rhinolophus pusillus	20160809	Shaoguan City	Male	Requests for these data should be addressed to Zhiqiang Wu or Shuyi Zhang
1884	162284	2016	GD	8	Rhinolophus pusillus	20160809	Shaoguan City	Female	Requests for these data should be addressed to Zhiqiang Wu or Shuyi Zhang
1885	162285	2016	GD	8	Rhinolophus pusillus	20160809	Shaoguan City	Male	Requests for these data should be addressed to Zhiqiang Wu or Shuyi Zhang
1886	162286	2016	GD	8	Rhinolophus pusillus	20160809	Shaoguan City	Male	Requests for these data should be addressed to Zhiqiang Wu or Shuyi Zhang
1887	162287	2016	GD	8	Hipposideros larvatus	20160809	Shaoguan City	Male	Requests for these data should be addressed to Zhiqiang Wu or Shuyi Zhang
1888	162288	2016	GD	8	Hipposideros larvatus	20160809	Shaoguan City	Female	Requests for these data should be addressed to Zhiqiang Wu or Shuyi Zhang
1889	162289	2016	GD	8	Hipposideros larvatus	20160809	Shaoguan City	Female	Requests for these data should be addressed to Zhiqiang Wu or Shuyi Zhang
1890	162290	2016	GD	8	Hipposideros larvatus	20160809	Shaoguan City	Female	Requests for these data should be addressed to Zhiqiang Wu or Shuyi Zhang
1891	162291	2016	GD	8	Hipposideros larvatus	20160809	Shaoguan City	Female	Requests for these data should be addressed to Zhiqiang Wu or Shuyi Zhang
1892	162292	2016	GD	8	Hipposideros larvatus	20160809	Shaoguan City	Male	Requests for these data should be addressed to Zhiqiang Wu or Shuyi Zhang
1893	162293	2016	GD	8	Hipposideros larvatus	20160809	Shaoguan City	Male	Requests for these data should be addressed to Zhiqiang Wu or Shuyi Zhang
1894	162294	2016	GD	8	Hipposideros larvatus	20160809	Shaoguan City	Female	Requests for these data should be addressed to Zhiqiang Wu or Shuyi Zhang
1895	162295	2016	GD	8	Hipposideros larvatus	20160809	Shaoguan City	Female	Requests for these data should be addressed to Zhiqiang Wu or Shuyi Zhang
1896	162296	2016	GD	8	Hipposideros larvatus	20160809	Shaoguan City	Male	Requests for these data should be addressed to Zhiqiang Wu or Shuyi Zhang
1897	162297	2016	GD	8	Hipposideros larvatus	20160809	Shaoguan City	Male	Requests for these data should be addressed to Zhiqiang Wu or Shuyi Zhang
1898	162298	2016	GD	8	Hipposideros larvatus	20160809	Shaoguan City	Male	Requests for these data should be addressed to Zhiqiang Wu or Shuyi Zhang
1899	162299	2016	GD	8	Hipposideros larvatus	20160809	Shaoguan City	Male	Requests for these data should be addressed to Zhiqiang Wu or Shuyi Zhang
1900	162300	2016	GD	8	Hipposideros larvatus	20160809	Shaoguan City	Female	Requests for these data should be addressed to Zhiqiang Wu or Shuyi Zhang
1901	162301	2016	GD	8	Hipposideros larvatus	20160809	Shaoguan City	Male	Requests for these data should be addressed to Zhiqiang Wu or Shuyi Zhang
1902	162302	2016	GD	8	Hipposideros larvatus	20160809	Shaoguan City	Female	Requests for these data should be addressed to Zhiqiang Wu or Shuyi Zhang
1903	162303	2016	GD	8	Hipposideros larvatus	20160809	Shaoguan City	Male	Requests for these data should be addressed to Zhiqiang Wu or Shuyi Zhang
1904	162304	2016	GD	8	Hipposideros larvatus	20160809	Shaoguan City	Female	Requests for these data should be addressed to Zhiqiang Wu or Shuyi Zhang
1905	162305	2016	GD	8	Hipposideros larvatus	20160809	Shaoguan City	Female	Requests for these data should be addressed to Zhiqiang Wu or Shuyi Zhang
1906	162306	2016	GD	8	Hipposideros larvatus	20160809	Shaoguan City	Male	Requests for these data should be addressed to Zhiqiang Wu or Shuyi Zhang
1907	162307	2016	GD	8	Hipposideros larvatus	20160809	Shaoguan City	Female	Requests for these data should be addressed to Zhiqiang Wu or Shuyi Zhang
1908	162308	2016	GD	8	Hipposideros larvatus	20160809	Shaoguan City	Female	Requests for these data should be addressed to Zhiqiang Wu or Shuyi Zhang
1909	162309	2016	GD	8	Hipposideros larvatus	20160809	Shaoguan City	Female	Requests for these data should be addressed to Zhiqiang Wu or Shuyi Zhang
1910	162310	2016	GD	8	Hipposideros larvatus	20160809	Shaoguan City	Female	Requests for these data should be addressed to Zhiqiang Wu or Shuyi Zhang
1911	162311	2016	GD	8	Hipposideros larvatus	20160809	Shaoguan City	Female	Requests for these data should be addressed to Zhiqiang Wu or Shuyi Zhang
1912	162312	2016	GD	8	Hipposideros larvatus	20160809	Shaoguan City	Male	Requests for these data should be addressed to Zhiqiang Wu or Shuyi Zhang
1913	162313	2016	GD	8	Hipposideros larvatus	20160809	Shaoguan City	Male	Requests for these data should be addressed to Zhiqiang Wu or Shuyi Zhang
1914	162314	2016	GD	8	Rhinolophus affinis	20160810	Conghua City	Female	Requests for these data should be addressed to Zhiqiang Wu or Shuyi Zhang
1915	162315	2016	GD	8	Rhinolophus sinicus	20160810	Conghua City	Female	Requests for these data should be addressed to Zhiqiang Wu or Shuyi Zhang
1916	162316	2016	GD	8	Rhinolophus affinis	20160810	Conghua City	Female	Requests for these data should be addressed to Zhiqiang Wu or Shuyi Zhang
1917	162317	2016	GD	8	Rhinolophus sinicus	20160810	Conghua City	Male	Requests for these data should be addressed to Zhiqiang Wu or Shuyi Zhang
1918	162318	2016	GD	8	Rhinolophus sinicus	20160810	Conghua City	Male	Requests for these data should be addressed to Zhiqiang Wu or Shuyi Zhang
1919	162319	2016	GD	8	Rhinolophus sinicus	20160810	Conghua City	Female	Requests for these data should be addressed to Zhiqiang Wu or Shuyi Zhang
1920	162320	2016	GD	8	Rhinolophus sinicus	20160810	Conghua City	Male	Requests for these data should be addressed to Zhiqiang Wu or Shuyi Zhang
1921	162321	2016	GD	8	Rhinolophus affinis	20160810	Conghua City	Male	Requests for these data should be addressed to Zhiqiang Wu or Shuyi Zhang
1922	162322	2016	GD	8	Rhinolophus affinis	20160810	Conghua City	Male	Requests for these data should be addressed to Zhiqiang Wu or Shuyi Zhang
1923	162323	2016	GD	8	Rhinolophus affinis	20160810	Conghua City	Female	Requests for these data should be addressed to Zhiqiang Wu or Shuyi Zhang
1924	162324	2016	GD	8	Rhinolophus affinis	20160810	Conghua City	Female	Requests for these data should be addressed to Zhiqiang Wu or Shuyi Zhang
1925	162325	2016	GD	8	Rhinolophus affinis	20160810	Conghua City	Female	Requests for these data should be addressed to Zhiqiang Wu or Shuyi Zhang
1926	162326	2016	GD	8	Rhinolophus affinis	20160810	Conghua City	Female	Requests for these data should be addressed to Zhiqiang Wu or Shuyi Zhang
1927	162327	2016	GD	8	Rhinolophus sinicus	20160810	Conghua City	Female	Requests for these data should be addressed to Zhiqiang Wu or Shuyi Zhang
1928	162328	2016	GD	8	Rhinolophus sinicus	20160810	Conghua City	Male	Requests for these data should be addressed to Zhiqiang Wu or Shuyi Zhang
1929	162329	2016	GD	8	Rhinolophus affinis	20160810	Conghua City	Male	Requests for these data should be addressed to Zhiqiang Wu or Shuyi Zhang
1930	162330	2016	GD	8	Rhinolophus affinis	20160810	Conghua City	Female	Requests for these data should be addressed to Zhiqiang Wu or Shuyi Zhang
1931	162331	2016	GD	8	Rhinolophus affinis	20160810	Conghua City	Female	Requests for these data should be addressed to Zhiqiang Wu or Shuyi Zhang
1932	162332	2016	GD	8	Rhinolophus sinicus	20160810	Conghua City	Female	Requests for these data should be addressed to Zhiqiang Wu or Shuyi Zhang
1933	162333	2016	GD	8	Rhinolophus affinis	20160810	Conghua City	Male	Requests for these data should be addressed to Zhiqiang Wu or Shuyi Zhang
1934	162334	2016	GD	8	Rhinolophus affinis	20160810	Conghua City	Female	Requests for these data should be addressed to Zhiqiang Wu or Shuyi Zhang
1935	162335	2016	GD	8	Rhinolophus affinis	20160810	Conghua City	Female	Requests for these data should be addressed to Zhiqiang Wu or Shuyi Zhang
1936	162336	2016	GD	8	Rhinolophus sinicus	20160810	Conghua City	Female	Requests for these data should be addressed to Zhiqiang Wu or Shuyi Zhang
1937	162337	2016	GD	8	Rhinolophus sinicus	20160810	Conghua City	Male	Requests for these data should be addressed to Zhiqiang Wu or Shuyi Zhang
1938	162338	2016	GD	8	Rhinolophus sinicus	20160810	Conghua City	Male	Requests for these data should be addressed to Zhiqiang Wu or Shuyi Zhang
1939	162339	2016	GD	8	Rhinolophus affinis	20160810	Conghua City	Female	Requests for these data should be addressed to Zhiqiang Wu or Shuyi Zhang
1940	162340	2016	GD	8	Rhinolophus sinicus	20160810	Conghua City	Female	Requests for these data should be addressed to Zhiqiang Wu or Shuyi Zhang
1941	162341	2016	GD	8	Rhinolophus sinicus	20160810	Conghua City	Male	Requests for these data should be addressed to Zhiqiang Wu or Shuyi Zhang
1942	162342	2016	GD	8	Rhinolophus sinicus	20160810	Conghua City	Male	Requests for these data should be addressed to Zhiqiang Wu or Shuyi Zhang
1943	162343	2016	GD	8	Rhinolophus affinis	20160810	Conghua City	Female	Requests for these data should be addressed to Zhiqiang Wu or Shuyi Zhang
1944	162344	2016	GD	8	Rhinolophus sinicus	20160810	Conghua City	Female	Requests for these data should be addressed to Zhiqiang Wu or Shuyi Zhang
1945	162345	2016	GD	8	Rhinolophus affinis	20160810	Conghua City	Female	Requests for these data should be addressed to Zhiqiang Wu or Shuyi Zhang
1946	162346	2016	YN	8	Rhinolophus sinicus	20160813	Kunming City	Male	Requests for these data should be addressed to Zhiqiang Wu or Shuyi Zhang
1947	162347	2016	YN	8	Rhinolophus pusillus	20160813	Kunming City	Male	Requests for these data should be addressed to Zhiqiang Wu or Shuyi Zhang
1948	162348	2016	YN	8	Myotis daubentonii	20160813	Kunming City	Female	Requests for these data should be addressed to Zhiqiang Wu or Shuyi Zhang
1949	162349	2016	YN	8	Rhinolophus sinicus	20160813	Kunming City	Male	Requests for these data should be addressed to Zhiqiang Wu or Shuyi Zhang
1950	162350	2016	YN	8	Rhinolophus sinicus	20160813	Kunming City	Male	Requests for these data should be addressed to Zhiqiang Wu or Shuyi Zhang
1951	162351	2016	YN	8	Rhinolophus sinicus	20160813	Kunming City	Male	Requests for these data should be addressed to Zhiqiang Wu or Shuyi Zhang
1952	162352	2016	YN	8	Rhinolophus affinis	20160813	Kunming City	Female	Requests for these data should be addressed to Zhiqiang Wu or Shuyi Zhang
1953	162353	2016	YN	8	Rhinolophus affinis	20160813	Kunming City	Female	Requests for these data should be addressed to Zhiqiang Wu or Shuyi Zhang
1954	162354	2016	YN	8	Rhinolophus affinis	20160813	Kunming City	Female	Requests for these data should be addressed to Zhiqiang Wu or Shuyi Zhang
1955	162355	2016	YN	8	Rhinolophus affinis	20160813	Kunming City	Female	Requests for these data should be addressed to Zhiqiang Wu or Shuyi Zhang
1956	162356	2016	YN	8	Rhinolophus sinicus	20160813	Kunming City	Male	Requests for these data should be addressed to Zhiqiang Wu or Shuyi Zhang
1957	162357	2016	YN	8	Hipposideros armiger	20160813	Kunming City	Male	Requests for these data should be addressed to Zhiqiang Wu or Shuyi Zhang
1958	162358	2016	YN	8	Hipposideros armiger	20160813	Kunming City	Male	Requests for these data should be addressed to Zhiqiang Wu or Shuyi Zhang
1959	162359	2016	YN	8	Rhinolophus sinicus	20160813	Kunming City	Male	Requests for these data should be addressed to Zhiqiang Wu or Shuyi Zhang
1960	162360	2016	YN	8	Rhinolophus sinicus	20160813	Kunming City	Male	Requests for these data should be addressed to Zhiqiang Wu or Shuyi Zhang
1961	162361	2016	YN	8	Rhinolophus sinicus	20160813	Kunming City	Female	Requests for these data should be addressed to Zhiqiang Wu or Shuyi Zhang
1962	162362	2016	YN	8	Rhinolophus sinicus	20160813	Kunming City	Female	Requests for these data should be addressed to Zhiqiang Wu or Shuyi Zhang
1963	162363	2016	YN	8	Rhinolophus sinicus	20160813	Kunming City	Male	Requests for these data should be addressed to Zhiqiang Wu or Shuyi Zhang
1964	162364	2016	YN	8	Rhinolophus sinicus	20160813	Kunming City	Female	Requests for these data should be addressed to Zhiqiang Wu or Shuyi Zhang
1965	162365	2016	YN	8	Rhinolophus sinicus	20160813	Kunming City	Female	Requests for these data should be addressed to Zhiqiang Wu or Shuyi Zhang
1966	162366	2016	YN	8	Rhinolophus sinicus	20160813	Kunming City	Female	Requests for these data should be addressed to Zhiqiang Wu or Shuyi Zhang
1967	162367	2016	YN	8	Rhinolophus sinicus	20160813	Kunming City	Male	Requests for these data should be addressed to Zhiqiang Wu or Shuyi Zhang
1968	162368	2016	YN	8	Rhinolophus affinis	20160813	Kunming City	Female	Requests for these data should be addressed to Zhiqiang Wu or Shuyi Zhang
1969	162369	2016	YN	8	Rhinolophus affinis	20160813	Kunming City	Female	Requests for these data should be addressed to Zhiqiang Wu or Shuyi Zhang
1970	162370	2016	YN	8	Rhinolophus sinicus	20160813	Kunming City	Male	Requests for these data should be addressed to Zhiqiang Wu or Shuyi Zhang
1971	162371	2016	YN	8	Rhinolophus sinicus	20160813	Kunming City	Male	Requests for these data should be addressed to Zhiqiang Wu or Shuyi Zhang
1972	162372	2016	YN	8	Rhinolophus sinicus	20160813	Kunming City	Female	Requests for these data should be addressed to Zhiqiang Wu or Shuyi Zhang
1973	162373	2016	YN	8	Hipposideros armiger	20160813	Kunming City	Male	Requests for these data should be addressed to Zhiqiang Wu or Shuyi Zhang
1974	162374	2016	YN	8	Rhinolophus sinicus	20160813	Kunming City	Male	Requests for these data should be addressed to Zhiqiang Wu or Shuyi Zhang
1975	162375	2016	YN	8	Rhinolophus sinicus	20160813	Kunming City	Female	Requests for these data should be addressed to Zhiqiang Wu or Shuyi Zhang
1976	162376	2016	YN	8	Rhinolophus sinicus	20160813	Kunming City	Male	Requests for these data should be addressed to Zhiqiang Wu or Shuyi Zhang
1977	162377	2016	YN	8	Rhinolophus sinicus	20160813	Kunming City	Female	Requests for these data should be addressed to Zhiqiang Wu or Shuyi Zhang
1978	162378	2016	YN	8	Rhinolophus sinicus	20160813	Kunming City	Female	Requests for these data should be addressed to Zhiqiang Wu or Shuyi Zhang
1979	162379	2016	YN	8	Chaerephon plicata	20160814	Lufeng City	Female	Requests for these data should be addressed to Zhiqiang Wu or Shuyi Zhang
1980	162380	2016	YN	8	Chaerephon plicata	20160814	Lufeng City	Female	Requests for these data should be addressed to Zhiqiang Wu or Shuyi Zhang
1981	162381	2016	YN	8	Chaerephon plicata	20160814	Lufeng City	Female	Requests for these data should be addressed to Zhiqiang Wu or Shuyi Zhang
1982	162382	2016	YN	8	Chaerephon plicata	20160814	Lufeng City	Female	Requests for these data should be addressed to Zhiqiang Wu or Shuyi Zhang
1983	162383	2016	YN	8	Rousettus leschenaulti	20160814	Lufeng City	Male	Requests for these data should be addressed to Zhiqiang Wu or Shuyi Zhang
1984	162384	2016	YN	8	Hipposideros armiger	20160814	Lufeng City	Male	Requests for these data should be addressed to Zhiqiang Wu or Shuyi Zhang
1985	162385	2016	YN	8	Myotis ricketti	20160814	Lufeng City	Female	Requests for these data should be addressed to Zhiqiang Wu or Shuyi Zhang
1986	162386	2016	YN	8	Myotis ricketti	20160814	Lufeng City	Male	Requests for these data should be addressed to Zhiqiang Wu or Shuyi Zhang
1987	162387	2016	YN	8	Hipposideros armiger	20160814	Lufeng City	Female	Requests for these data should be addressed to Zhiqiang Wu or Shuyi Zhang
1988	162388	2016	YN	8	Hipposideros armiger	20160814	Lufeng City	Male	Requests for these data should be addressed to Zhiqiang Wu or Shuyi Zhang
1989	162389	2016	YN	8	Hipposideros armiger	20160814	Lufeng City	Male	Requests for these data should be addressed to Zhiqiang Wu or Shuyi Zhang
1990	162390	2016	YN	8	Hipposideros armiger	20160814	Lufeng City	Female	Requests for these data should be addressed to Zhiqiang Wu or Shuyi Zhang
1991	162391	2016	YN	8	Hipposideros armiger	20160814	Lufeng City	Female	Requests for these data should be addressed to Zhiqiang Wu or Shuyi Zhang
1992	162392	2016	YN	8	Hipposideros armiger	20160814	Lufeng City	Female	Requests for these data should be addressed to Zhiqiang Wu or Shuyi Zhang
1993	162393	2016	YN	8	Hipposideros armiger	20160814	Lufeng City	Female	Requests for these data should be addressed to Zhiqiang Wu or Shuyi Zhang
1994	162394	2016	YN	8	Hipposideros armiger	20160814	Lufeng City	Female	Requests for these data should be addressed to Zhiqiang Wu or Shuyi Zhang
1995	162395	2016	YN	8	Hipposideros armiger	20160814	Lufeng City	Male	Requests for these data should be addressed to Zhiqiang Wu or Shuyi Zhang
1996	162396	2016	YN	8	Hipposideros armiger	20160814	Lufeng City	Female	Requests for these data should be addressed to Zhiqiang Wu or Shuyi Zhang
1997	162397	2016	YN	8	Hipposideros armiger	20160814	Lufeng City	Female	Requests for these data should be addressed to Zhiqiang Wu or Shuyi Zhang
1998	162398	2016	YN	8	Hipposideros armiger	20160814	Lufeng City	Female	Requests for these data should be addressed to Zhiqiang Wu or Shuyi Zhang
[truncated: 11,066 more rows]
